# Supplementary material for: 2-(3-Methoxy­phen­yl)butane­dinitrile
Source: Acta Crystallogr Sect E Struct Rep Online. 2009 Apr 30;65(Pt 5):o1165. doi: 10.1107/S1600536809015232 (PMC2977830; doi:10.1107/S1600536809015232)
Supplement: Supplementary file 1 [file e-65-o1165-sup1.cif]

##############################################################################
###                                                                        ###
###        Electronic paper (Acta Crystallographica Section E)             ###
###                                                                        ###
##############################################################################
#                                                                            #
# This CIF contains the data in a paper accepted for publication in Acta     #
# Crystallographica Section E. It conforms to the requirements of Notes      #
# for Authors for Section E, and has been peer reviewed under the auspices   #
# of the IUCr Commission on Journals.                                        #
#                                                                            #
# Full details of the Crystallographic Information File format               #
# are given in the paper "The Crystallographic Information File (CIF):       #
# a New Standard Archive File for Crystallography" by S. R. Hall, F. H.      #
# Allen and I. D. Brown [Acta Cryst. (1991), A47, 655-685].                  #
#                                                                            #
# The current version of the core CIF dictionary is obtainable from          #
# ftp://ftp.iucr.org/pub/cif_core.dic. The current version number is 2.4.    #
#                                                                            #
# Software is freely available for graphical display of the structure(s) in  #
# this CIF.  For information consult the CIF home page http://www.iucr.org/  #
# cif/home.html                                                              #
#                                                                            #
# This file may be used for bona fide research purposes within the           #
# scientific community so long as proper attribution is given to the journal # 
# article from which it was obtained.                                        #
#                                                                            #
##############################################################################
                                             
data_I
_audit_creation_method     SHELXL-97
_chemical_name_systematic
;
2-(3-Methoxyphenyl)butanedinitrile
;
_chemical_name_common     ?
_chemical_formula_moiety     'C11 H10 N2 O'
_chemical_formula_sum     'C11 H10 N2 O'
_chemical_formula_iupac     'C11 H10 N2 O'
_chemical_formula_weight     186.21
_chemical_melting_point     ?
_symmetry_cell_setting     'monoclinic'
_symmetry_space_group_name_H-M     'P 21/c'
_symmetry_space_group_name_Hall     '-P 2ybc'
loop_
    _symmetry_equiv_pos_as_xyz
    'x, y, z'
    '-x, y+1/2, -z+1/2'
    '-x, -y, -z'
    'x, -y-1/2, z-1/2'
_cell_length_a     5.5263(8)
_cell_length_b     16.105(2)
_cell_length_c     11.0332(16)
_cell_angle_alpha     90.00
_cell_angle_beta     97.179(2)
_cell_angle_gamma     90.00
_cell_volume     974.3(2)
_cell_formula_units_Z     4
_cell_measurement_reflns_used     5752
_cell_measurement_theta_min     2.25
_cell_measurement_theta_max     27.41
_cell_measurement_temperature     298(2)
_exptl_crystal_description     block
_exptl_crystal_colour     colorless
_exptl_crystal_size_max     0.4
_exptl_crystal_size_mid     0.2
_exptl_crystal_size_min     0.1
_exptl_crystal_density_diffrn     1.270
_exptl_crystal_density_meas     ?
_exptl_crystal_density_method     'not measured'
_exptl_crystal_F_000     392
_exptl_absorpt_coefficient_mu     0.084
_exptl_absorpt_correction_type     None
_exptl_absorpt_process_details     ?
_exptl_absorpt_correction_T_min     ?
_exptl_absorpt_correction_T_max     ?
_exptl_special_details
;
;
_diffrn_ambient_temperature     298(2)
_diffrn_radiation_type     MoK\a
_diffrn_radiation_wavelength     0.71073
_diffrn_radiation_source     'fine-focus sealed tube'
_diffrn_radiation_monochromator     graphite
_diffrn_measurement_device_type     'Bruker SMART area-detector'
_diffrn_measurement_method     '\f and \w'
_diffrn_detector_area_resol_mean     ?
_diffrn_reflns_number     8042
_diffrn_reflns_av_R_equivalents     0.0217
_diffrn_reflns_av_sigmaI/netI     0.0179
_diffrn_reflns_theta_min     2.25
_diffrn_reflns_theta_max     27.46
_diffrn_reflns_theta_full     27.46
_diffrn_measured_fraction_theta_max     0.993
_diffrn_measured_fraction_theta_full     0.993
_diffrn_reflns_limit_h_min     -7
_diffrn_reflns_limit_h_max     7
_diffrn_reflns_limit_k_min     -20
_diffrn_reflns_limit_k_max     20
_diffrn_reflns_limit_l_min     -14
_diffrn_reflns_limit_l_max     14
_diffrn_standards_number     ?
_diffrn_standards_interval_count     ?
_diffrn_standards_interval_time     ?
_diffrn_standards_decay_%     ?
_refine_special_details
;
Refinement of <i>F</i>^2^ against ALL reflections. The weighted <i>R</i>-factor
<i>wR</i> and goodness of fit <i>S</i> are based on <i>F</i>^2^, conventional
<i>R</i>-factors <i>R</i> are based on <i>F</i>, with <i>F</i> set to zero for
negative <i>F</i>^2^. The threshold expression of <i>F</i>^2^ >
\s(<i>F</i>^2^) is used only for calculating <i>R</i>-factors(gt) <i>etc</i>.
and is not relevant to the choice of reflections for refinement.
<i>R</i>-factors based on <i>F</i>^2^ are statistically about twice as large
as those based on <i>F</i>, and <i>R</i>- factors based on ALL data will be
even larger.
;
_reflns_number_total     2210
_reflns_number_gt     1963
_reflns_threshold_expression     I>2\s(I)
_refine_ls_structure_factor_coef     Fsqd
_refine_ls_matrix_type     full
_refine_ls_R_factor_all     0.0478
_refine_ls_R_factor_gt     0.0433
_refine_ls_wR_factor_gt     0.1229
_refine_ls_wR_factor_ref     0.1283
_refine_ls_goodness_of_fit_ref     1.042
_refine_ls_restrained_S_all     1.042
_refine_ls_number_reflns     2210
_refine_ls_number_parameters     128
_refine_ls_number_restraints     0
_refine_ls_hydrogen_treatment     constr
_refine_ls_weighting_scheme     calc
_refine_ls_weighting_details
         'calc w=1/[\s^2^(Fo^2^)+(0.0729P)^2^+0.1612P] where P=(Fo^2^+2Fc^2^)/3'
_atom_sites_solution_hydrogens     geom
_atom_sites_solution_primary     direct
_atom_sites_solution_secondary     difmap
_refine_ls_shift/su_max     0.001
_refine_ls_shift/su_mean     0.000
_refine_diff_density_max     0.258
_refine_diff_density_min     -0.215
_refine_ls_extinction_method     none
_refine_ls_extinction_coef     ?
loop_
    _atom_type_symbol
    _atom_type_description
    _atom_type_scat_dispersion_real
    _atom_type_scat_dispersion_imag
    _atom_type_scat_source
    'C' 'C' 0.0033 0.0016
                         'International Tables Vol C Tables 4.2.6.8 and 6.1.1.4'
    'H' 'H' 0.0000 0.0000
                         'International Tables Vol C Tables 4.2.6.8 and 6.1.1.4'
    'N' 'N' 0.0061 0.0033
                         'International Tables Vol C Tables 4.2.6.8 and 6.1.1.4'
    'O' 'O' 0.0106 0.0060
                         'International Tables Vol C Tables 4.2.6.8 and 6.1.1.4'
_computing_data_collection     'SMART (Bruker, 2000)'
_computing_cell_refinement     'SAINT (Bruker, 2000)'
_computing_data_reduction     'SAINT (Bruker, 2000)'
_computing_structure_solution     'SHELXS97 (Sheldrick, 2008)'
_computing_structure_refinement     'SHELXL97 (Sheldrick, 2008)'
_computing_molecular_graphics     'SHELXTL (Sheldrick, 2008)'
_computing_publication_material     'SHELXTL (Sheldrick, 2008)'
loop_
    _atom_site_type_symbol
    _atom_site_label
    _atom_site_fract_x
    _atom_site_fract_y
    _atom_site_fract_z
    _atom_site_U_iso_or_equiv
    _atom_site_adp_type
    _atom_site_calc_flag
    _atom_site_refinement_flags
    _atom_site_occupancy
    _atom_site_disorder_assembly
    _atom_site_disorder_group
    C C6 0.6739(2) 0.85144(7) 0.67253(10) 0.0379(3) Uani d . 1 . .
    C C7 0.5211(2) 0.80066(7) 0.73097(11) 0.0406(3) Uani d . 1 . .
    H H7 0.4177 0.8237 0.7822 0.049 Uiso calc R 1 . .
    C C5 0.8292(3) 0.81733(9) 0.59747(12) 0.0518(3) Uani d . 1 . .
    H H5 0.9321 0.8512 0.5588 0.062 Uiso calc R 1 . .
    C C2 0.5237(2) 0.71565(7) 0.71258(11) 0.0439(3) Uani d . 1 . .
    C C3 0.6789(3) 0.68150(8) 0.63618(14) 0.0551(4) Uani d . 1 . .
    H H3 0.6799 0.6245 0.6231 0.066 Uiso calc R 1 . .
    C C4 0.8306(3) 0.73211(9) 0.58018(15) 0.0622(4) Uani d . 1 . .
    H H4 0.9358 0.7090 0.5299 0.075 Uiso calc R 1 . .
    C C8 0.6709(2) 0.94492(7) 0.69077(10) 0.0384(3) Uani d . 1 . .
    H H8 0.7891 0.9698 0.6423 0.046 Uiso calc R 1 . .
    C C10 0.7385(2) 0.97151(7) 0.82538(11) 0.0414(3) Uani d . 1 . .
    H H10A 0.7311 1.0315 0.8311 0.050 Uiso calc R 1 . .
    H H10B 0.6209 0.9485 0.8744 0.050 Uiso calc R 1 . .
    C C9 0.4279(2) 0.97888(7) 0.64751(11) 0.0435(3) Uani d . 1 . .
    O O1 0.37911(19) 0.66090(5) 0.76429(10) 0.0605(3) Uani d . 1 . .
    C C1 0.2421(3) 0.69035(10) 0.85616(15) 0.0638(4) Uani d . 1 . .
    H H1A 0.3505 0.7141 0.9218 0.096 Uiso calc R 1 . .
    H H1B 0.1545 0.6450 0.8867 0.096 Uiso calc R 1 . .
    H H1C 0.1286 0.7318 0.8221 0.096 Uiso calc R 1 . .
    N N1 0.2393(2) 1.00418(8) 0.61421(12) 0.0604(3) Uani d . 1 . .
    C C11 0.9826(2) 0.94328(7) 0.87350(10) 0.0415(3) Uani d . 1 . .
    N N2 1.1722(2) 0.92210(8) 0.91331(11) 0.0581(3) Uani d . 1 . .
loop_
    _atom_site_aniso_label
    _atom_site_aniso_U_11
    _atom_site_aniso_U_22
    _atom_site_aniso_U_33
    _atom_site_aniso_U_12
    _atom_site_aniso_U_13
    _atom_site_aniso_U_23
    C6 0.0380(6) 0.0381(6) 0.0376(5) -0.0021(4) 0.0054(4) -0.0030(4)
    C7 0.0415(6) 0.0363(6) 0.0462(6) -0.0003(4) 0.0139(5) -0.0042(4)
    C5 0.0540(8) 0.0522(7) 0.0537(7) -0.0070(6) 0.0239(6) -0.0074(5)
    C2 0.0443(6) 0.0368(6) 0.0518(6) -0.0028(5) 0.0112(5) -0.0029(5)
    C3 0.0617(8) 0.0384(6) 0.0679(8) 0.0001(5) 0.0188(6) -0.0143(6)
    C4 0.0668(9) 0.0565(8) 0.0696(9) -0.0002(7) 0.0339(7) -0.0175(7)
    C8 0.0364(6) 0.0373(6) 0.0417(6) -0.0028(4) 0.0053(4) 0.0024(4)
    C10 0.0399(6) 0.0366(5) 0.0467(6) 0.0036(4) 0.0019(5) -0.0048(4)
    C9 0.0436(7) 0.0397(6) 0.0460(6) -0.0049(5) 0.0007(5) 0.0055(5)
    O1 0.0694(7) 0.0352(5) 0.0829(7) -0.0077(4) 0.0339(5) -0.0025(4)
    C1 0.0727(10) 0.0539(8) 0.0708(9) -0.0093(7) 0.0331(8) 0.0033(7)
    N1 0.0479(7) 0.0619(7) 0.0679(8) 0.0001(5) -0.0065(5) 0.0126(6)
    C11 0.0429(6) 0.0402(6) 0.0413(6) 0.0009(5) 0.0050(5) -0.0025(4)
    N2 0.0469(6) 0.0739(8) 0.0525(6) 0.0129(5) 0.0023(5) -0.0037(5)
_geom_special_details
;
All e.s.d.'s (except the e.s.d. in the dihedral angle between two l.s. planes)
are estimated using the full covariance matrix. The cell e.s.d.'s are taken
into account individually in the estimation of e.s.d.'s in distances, angles
and torsion angles; correlations between e.s.d.'s in cell parameters are only
used when they are defined by crystal symmetry. An approximate (isotropic)
treatment of cell e.s.d.'s is used for estimating e.s.d.'s involving l.s.
planes.
;
loop_
    _geom_bond_atom_site_label_1
    _geom_bond_atom_site_label_2
    _geom_bond_site_symmetry_2
    _geom_bond_distance
    _geom_bond_publ_flag
    C6 C5 . 1.3791(16) ?
    C6 C7 . 1.3903(15) ?
    C6 C8 . 1.5193(15) ?
    C7 C2 . 1.3843(16) ?
    C7 H7 . 0.9300 ?
    C5 C4 . 1.386(2) ?
    C5 H5 . 0.9300 ?
    C2 O1 . 1.3623(15) yes
    C2 C3 . 1.3890(17) ?
    C3 C4 . 1.371(2) ?
    C3 H3 . 0.9300 ?
    C4 H4 . 0.9300 ?
    C8 C9 . 1.4730(16) yes
    C8 C10 . 1.5460(16) yes
    C8 H8 . 0.9800 ?
    C10 C11 . 1.4593(16) yes
    C10 H10A . 0.9700 ?
    C10 H10B . 0.9700 ?
    C9 N1 . 1.1365(16) yes
    O1 C1 . 1.4205(17) yes
    C1 H1A . 0.9600 ?
    C1 H1B . 0.9600 ?
    C1 H1C . 0.9600 ?
    C11 N2 . 1.1368(16) yes
loop_
    _geom_angle_atom_site_label_1
    _geom_angle_atom_site_label_2
    _geom_angle_atom_site_label_3
    _geom_angle_site_symmetry_1
    _geom_angle_site_symmetry_3
    _geom_angle
    _geom_angle_publ_flag
    C5 C6 C7 . . 120.25(11) ?
    C5 C6 C8 . . 119.48(10) ?
    C7 C6 C8 . . 120.28(9) ?
    C2 C7 C6 . . 119.71(10) ?
    C2 C7 H7 . . 120.1 ?
    C6 C7 H7 . . 120.1 ?
    C6 C5 C4 . . 119.46(12) ?
    C6 C5 H5 . . 120.3 ?
    C4 C5 H5 . . 120.3 ?
    O1 C2 C7 . . 124.16(11) ?
    O1 C2 C3 . . 115.90(11) ?
    C7 C2 C3 . . 119.94(11) ?
    C4 C3 C2 . . 119.79(11) ?
    C4 C3 H3 . . 120.1 ?
    C2 C3 H3 . . 120.1 ?
    C3 C4 C5 . . 120.84(12) ?
    C3 C4 H4 . . 119.6 ?
    C5 C4 H4 . . 119.6 ?
    C9 C8 C6 . . 110.45(9) ?
    C9 C8 C10 . . 108.02(9) ?
    C6 C8 C10 . . 113.36(9) yes
    C9 C8 H8 . . 108.3 ?
    C6 C8 H8 . . 108.3 ?
    C10 C8 H8 . . 108.3 ?
    C11 C10 C8 . . 111.38(9) yes
    C11 C10 H10A . . 109.4 ?
    C8 C10 H10A . . 109.4 ?
    C11 C10 H10B . . 109.4 ?
    C8 C10 H10B . . 109.4 ?
    H10A C10 H10B . . 108.0 ?
    N1 C9 C8 . . 179.20(13) yes
    C2 O1 C1 . . 118.40(10) yes
    O1 C1 H1A . . 109.5 ?
    O1 C1 H1B . . 109.5 ?
    H1A C1 H1B . . 109.5 ?
    O1 C1 H1C . . 109.5 ?
    H1A C1 H1C . . 109.5 ?
    H1B C1 H1C . . 109.5 ?
    N2 C11 C10 . . 178.53(13) yes
loop_
    _geom_torsion_atom_site_label_1
    _geom_torsion_atom_site_label_2
    _geom_torsion_atom_site_label_3
    _geom_torsion_atom_site_label_4
    _geom_torsion_site_symmetry_1
    _geom_torsion_site_symmetry_2
    _geom_torsion_site_symmetry_3
    _geom_torsion_site_symmetry_4
    _geom_torsion
    _geom_torsion_publ_flag
    C5 C6 C7 C2 . . . . -0.64(18) ?
    C8 C6 C7 C2 . . . . 179.32(11) ?
    C7 C6 C5 C4 . . . . 0.4(2) ?
    C8 C6 C5 C4 . . . . -179.55(13) ?
    C6 C7 C2 O1 . . . . -179.11(11) ?
    C6 C7 C2 C3 . . . . 0.13(19) ?
    O1 C2 C3 C4 . . . . 179.91(14) ?
    C7 C2 C3 C4 . . . . 0.6(2) ?
    C2 C3 C4 C5 . . . . -0.8(2) ?
    C6 C5 C4 C3 . . . . 0.3(2) ?
    C5 C6 C8 C9 . . . . 118.72(12) ?
    C7 C6 C8 C9 . . . . -61.25(14) ?
    C5 C6 C8 C10 . . . . -119.90(12) ?
    C7 C6 C8 C10 . . . . 60.14(14) ?
    C9 C8 C10 C11 . . . . -177.45(10) yes
    C6 C8 C10 C11 . . . . 59.81(13) ?
    C7 C2 O1 C1 . . . . -9.4(2) ?
    C3 C2 O1 C1 . . . . 171.30(14) ?
loop_
    _geom_hbond_atom_site_label_D
    _geom_hbond_atom_site_label_H
    _geom_hbond_atom_site_label_A
    _geom_hbond_site_symmetry_A
    _geom_hbond_distance_DH
    _geom_hbond_distance_HA
    _geom_hbond_distance_DA
    _geom_hbond_angle_DHA
    _geom_hbond_publ_flag
    C8 H8 N1 1_655 0.98 2.61 3.4864(17) 149.7 yes
    C10 H10A O1 2_656 0.97 2.38 3.2470(15) 148.7 yes
    C10 H10B N2 1_455 0.97 2.60 3.4823(18) 150.8 yes
data_global
_journal_date_recd_electronic     2009-04-08
_journal_date_accepted     2009-04-23
_journal_name_full     'Acta Crystallographica, Section E'
_journal_year     2009
_journal_volume     65
_journal_issue      5
_journal_page_first     o1165
_journal_page_last     o1165
_journal_paper_category     QO
_journal_coeditor_code     NG2569
_publ_contact_author_name     'Wei, Xian-Wen'
_publ_contact_author_address
;
College of Chemistry and Materials Science
Anhui Key Laboratory of Functional Molecular Solids
Anhui Normal University, Wuhu 241000
People's Republic of China
;
_publ_contact_author_email     'xwwei@mail.ahnu.edu.cn'
_publ_contact_author_fax     '+86-553-3869302'
_publ_contact_author_phone     '+86-553-3937137'
_publ_section_title
;
2-(3-Methoxyphenyl)butanedinitrile
;
loop_
    _publ_author_name
    _publ_author_address
    'Du, Wan-Xin'
;
College of Chemistry and Materials Science
Anhui Key Laboratory of Functional Molecular Solids
Anhui Normal University, Wuhu 241000
People's Republic of China
;
    'Ye, Yin'
;
College of Chemistry and Materials Science
Anhui Key Laboratory of Functional Molecular Solids
Anhui Normal University, Wuhu 241000
People's Republic of China
;
    'Wei, Xian-Wen'
;
College of Chemistry and Materials Science
Anhui Key Laboratory of Functional Molecular Solids
Anhui Normal University, Wuhu 241000
People's Republic of China
;
