# Supplementary material for: 2-(3-Methoxy­phen­yl)butane­dinitrile
Source: Acta Crystallogr Sect E Struct Rep Online. 2009 Apr 30;65(Pt 5):o1165. doi: 10.1107/S1600536809015232 (PMC2977830; doi:10.1107/S1600536809015232)
Supplement: Supplementary file 2 [file e-65-o1165-Isup2.hkl]

# 
# h,k,l, Fc-squared, Fo-squared, sigma(Fo-squared) and status flag 
# 
data_I
_shelx_title ' 080623a_0m in P2(1)/c' 
_shelx_refln_list_code          4 
_shelx_F_calc_maximum      142.44 
_exptl_crystal_F_000       392.00 
_reflns_d_resolution_high  0.7708 
 
loop_ 
 _symmetry_equiv_pos_as_xyz 
 'x, y, z' 
 '-x, y+1/2, -z+1/2' 
 '-x, -y, -z' 
 'x, -y-1/2, z-1/2' 
 
_cell_length_a     5.5263 
_cell_length_b    16.1049 
_cell_length_c    11.0332 
_cell_angle_alpha  90.000 
_cell_angle_beta   97.179 
_cell_angle_gamma  90.000 
 
_shelx_F_squared_multiplier     1.000 
 
loop_ 
 _refln_index_h 
 _refln_index_k 
 _refln_index_l 
 _refln_F_squared_calc 
 _refln_F_squared_meas 
 _refln_F_squared_sigma 
 _refln_observed_status 
   1   0   0     2784.75     2997.70    151.92 o 
   2   0   0     1948.73     2178.61     49.63 o 
   3   0   0        6.72        5.02      0.42 o 
   4   0   0       83.57       86.93      1.50 o 
   5   0   0        3.02        0.68      0.36 o 
   6   0   0       79.25       83.91      2.98 o 
   1   1   0      967.37     1035.95     18.34 o 
   2   1   0       12.84        8.58      0.43 o 
   3   1   0        0.04        0.13      0.07 o 
   4   1   0       15.38       10.36      0.57 o 
   5   1   0        3.53        4.55      0.36 o 
   6   1   0       31.28       33.99      1.73 o 
   0   2   0      151.84      126.77      2.07 o 
   1   2   0      662.68      736.01      8.18 o 
   2   2   0      460.77      533.82      7.09 o 
   3   2   0      387.91      447.49      6.16 o 
   4   2   0       64.14       63.26      0.91 o 
   5   2   0       50.11       48.19      1.31 o 
   6   2   0       53.75       57.38      1.29 o 
   7   2   0       10.70       14.14      1.26 o 
   1   3   0       26.75       38.88      0.86 o 
   2   3   0      615.77      672.84      7.37 o 
   3   3   0      139.37      154.96      1.76 o 
   4   3   0      518.09      561.26      7.68 o 
   5   3   0        4.88        2.72      0.42 o 
   6   3   0        7.09        5.98      0.61 o 
   7   3   0        4.28        2.40      0.85 o 
   0   4   0     2379.58     2301.13     45.57 o 
   1   4   0       26.96       24.85      0.46 o 
   2   4   0       16.06       15.42      0.40 o 
   3   4   0      367.97      421.66      4.65 o 
   4   4   0      305.99      305.68      4.26 o 
   5   4   0        1.20        0.12      0.40 o 
   6   4   0       26.74       29.27      1.91 o 
   1   5   0      271.99      278.30      3.39 o 
   2   5   0      112.59      124.82      1.55 o 
   3   5   0        2.08        2.87      0.26 o 
   4   5   0        9.06        7.22      0.36 o 
   5   5   0       15.90       13.67      0.97 o 
   6   5   0        3.78        3.17      0.48 o 
   0   6   0     3480.38     3675.44     57.66 o 
   1   6   0     1559.60     1571.62     24.66 o 
   2   6   0      445.64      484.77      5.83 o 
   3   6   0      169.82      184.79      2.29 o 
   4   6   0        3.81        2.98      0.27 o 
   5   6   0        0.53        0.21      0.34 o 
   6   6   0       31.80       34.61      1.16 o 
   1   7   0      262.88      296.44      3.27 o 
   2   7   0       45.56       44.78      1.00 o 
   3   7   0      100.06      101.25      1.50 o 
   4   7   0       80.04       73.76      1.36 o 
   5   7   0        4.71        4.70      0.34 o 
   6   7   0        4.90        6.80      0.65 o 
   0   8   0     1658.03     1738.99     26.89 o 
   1   8   0        6.49        7.20      0.18 o 
   2   8   0       14.21       16.08      0.40 o 
   3   8   0       20.08       20.71      0.44 o 
   4   8   0        2.40        2.46      0.24 o 
   5   8   0        1.86        1.70      0.25 o 
   6   8   0       72.18       76.70      2.00 o 
   1   9   0      253.13      252.22      2.81 o 
   2   9   0      131.08      135.48      1.71 o 
   3   9   0      342.79      337.38      4.68 o 
   4   9   0       28.54       28.30      0.70 o 
   5   9   0        3.39        2.59      0.29 o 
   6   9   0        4.35        4.78      0.86 o 
   0  10   0       10.61       11.57      0.30 o 
   1  10   0       20.80       29.25      0.67 o 
   2  10   0        0.33        0.45      0.18 o 
   3  10   0      526.44      499.34      7.87 o 
   4  10   0       85.26       86.22      1.74 o 
   5  10   0        2.72        2.16      0.38 o 
   6  10   0       14.04       15.77      0.87 o 
   1  11   0       25.17       27.43      0.47 o 
   2  11   0        0.21        0.59      0.15 o 
   3  11   0        0.28        1.19      0.25 o 
   4  11   0       35.65       36.92      0.87 o 
   5  11   0        6.00        5.42      0.69 o 
   6  11   0        0.51        0.66      0.46 o 
   0  12   0       12.15       10.63      0.32 o 
   1  12   0       20.76       20.69      0.38 o 
   2  12   0      162.80      170.53      2.40 o 
   3  12   0        3.79        5.02      0.48 o 
   4  12   0       67.33       65.85      1.30 o 
   5  12   0       25.31       26.23      0.76 o 
   1  13   0        6.07        7.90      0.25 o 
   2  13   0      138.49      136.48      1.97 o 
   3  13   0      142.46      140.08      2.62 o 
   4  13   0        0.16        0.15      0.28 o 
   5  13   0        0.26        0.64      0.38 o 
   0  14   0        6.94        4.68      0.35 o 
   1  14   0        6.30        4.43      0.34 o 
   2  14   0       47.91       49.66      1.28 o 
   3  14   0        7.66        8.13      0.56 o 
   4  14   0        2.91        2.77      0.31 o 
   5  14   0        0.23       -0.31      0.31 o 
   1  15   0       23.99       23.79      0.76 o 
   2  15   0        4.91        4.07      0.33 o 
   3  15   0       38.63       39.04      0.90 o 
   4  15   0        1.40        1.24      0.38 o 
   0  16   0        0.02        0.18      0.27 o 
   1  16   0       70.74       66.46      1.24 o 
   2  16   0       14.27       13.17      0.49 o 
   3  16   0        2.81        2.35      0.30 o 
   4  16   0        3.25        4.21      0.39 o 
   1  17   0        0.00        0.28      0.19 o 
   2  17   0        2.92        2.45      0.28 o 
   3  17   0        0.33        0.32      0.26 o 
   4  17   0        1.77        1.77      0.48 o 
   0  18   0        0.58        0.57      0.30 o 
   1  18   0        1.76        2.39      0.28 o 
   2  18   0        6.63        5.34      0.60 o 
   3  18   0       22.61       24.48      0.87 o 
   1  19   0        0.10       -0.01      0.23 o 
   2  19   0       14.99       19.86      0.81 o 
   0  20   0        0.76        0.88      0.38 o 
   1  20   0        0.49        1.76      0.43 o 
   2  20   0        4.39        5.97      0.70 o 
  -6   1   1       14.58       14.79      1.04 o 
  -5   1   1        3.88        4.06      0.53 o 
  -4   1   1      246.77      250.65      3.14 o 
  -3   1   1        5.79        7.56      0.18 o 
  -2   1   1       84.15       87.71      1.01 o 
  -1   1   1     3361.33     3346.02     37.92 o 
   0   1   1       57.66       56.23      0.87 o 
   1   1   1        8.08        6.77      0.16 o 
   2   1   1      739.43      823.97     15.19 o 
   3   1   1       16.96       18.94      0.32 o 
   4   1   1      193.89      198.31      2.87 o 
   5   1   1       18.02       18.07      0.83 o 
   6   1   1        9.31       14.38      1.57 o 
   7   1   1        0.12        0.95      0.60 o 
  -7   2   1       10.19       13.43      1.28 o 
  -6   2   1       31.54       32.16      1.13 o 
  -5   2   1       82.73       83.57      3.01 o 
  -4   2   1        0.65       -0.13      0.15 o 
  -3   2   1       14.61       11.69      0.48 o 
  -2   2   1      321.20      346.50      4.90 o 
  -1   2   1      482.51      563.56      7.54 o 
   0   2   1      449.42      415.72      5.19 o 
   1   2   1       56.32       50.04      0.65 o 
   2   2   1      148.69      179.13      2.01 o 
   3   2   1        2.18        1.73      0.10 o 
   4   2   1       60.09       58.38      0.84 o 
   5   2   1       16.37       13.81      0.57 o 
   6   2   1       27.72       31.77      2.44 o 
  -7   3   1        0.30       -0.02      0.80 o 
  -6   3   1        0.15       -0.47      0.47 o 
  -5   3   1        1.33       -0.43      0.58 o 
  -4   3   1      130.90      134.85      2.01 o 
  -3   3   1      109.66      124.53      2.06 o 
  -2   3   1       96.26      105.45      1.49 o 
  -1   3   1      134.02      176.50      2.24 o 
   0   3   1       41.18       32.44      0.69 o 
   1   3   1     2451.52     2485.36     30.07 o 
   2   3   1      146.13      161.37      1.94 o 
   3   3   1       62.03       65.12      0.79 o 
   4   3   1       99.26       99.55      1.49 o 
   5   3   1        0.39       -0.01      0.23 o 
   6   3   1       18.78       22.07      0.79 o 
  -7   4   1        2.61        3.24      0.60 o 
  -6   4   1        0.05       -0.36      0.36 o 
  -5   4   1        0.05       -0.32      0.32 o 
  -4   4   1        0.53        0.61      0.12 o 
  -3   4   1      115.14      141.14      1.62 o 
  -2   4   1      208.55      215.08      3.44 o 
  -1   4   1      219.72      236.92      2.62 o 
   0   4   1     6967.93     6411.20     79.76 o 
   1   4   1     1052.57     1054.59     12.97 o 
   2   4   1      222.69      226.70      2.53 o 
   3   4   1      556.72      575.67      7.01 o 
   4   4   1        0.13        0.24      0.34 o 
   5   4   1       44.86       38.78      0.90 o 
   6   4   1        0.44       -0.22      0.39 o 
  -6   5   1        2.57        2.05      0.77 o 
  -5   5   1       55.88       52.85      1.09 o 
  -4   5   1       21.26       24.08      0.50 o 
  -3   5   1       39.74       39.02      0.51 o 
  -2   5   1      517.55      561.19      6.15 o 
  -1   5   1        7.93        8.12      0.30 o 
   0   5   1     1119.38     1121.32     12.32 o 
   1   5   1      227.08      210.32      2.89 o 
   2   5   1        0.05        0.74      0.25 o 
   3   5   1      272.66      265.20      3.69 o 
   4   5   1        0.09       -0.10      0.17 o 
   5   5   1       16.02       18.56      0.72 o 
   6   5   1        0.29        0.17      0.39 o 
  -6   6   1        0.30       -0.10      0.39 o 
  -5   6   1        1.67        1.22      0.41 o 
  -4   6   1        0.36        0.70      0.18 o 
  -3   6   1        4.34        2.80      0.13 o 
  -2   6   1      183.67      196.54      2.20 o 
  -1   6   1      318.56      342.24      4.16 o 
   0   6   1      499.34      558.25      6.11 o 
   1   6   1       72.91       71.85      1.69 o 
   2   6   1        5.78        4.59      0.16 o 
   3   6   1       31.62       25.30      0.48 o 
   4   6   1       11.11       11.58      0.46 o 
   5   6   1       37.00       31.53      0.84 o 
   6   6   1        0.86        0.50      0.41 o 
  -6   7   1        5.40        5.58      0.67 o 
  -5   7   1       90.96       92.08      1.69 o 
  -4   7   1        5.37        5.29      0.60 o 
  -3   7   1       82.35       79.52      1.21 o 
  -2   7   1        1.50        2.20      0.21 o 
  -1   7   1       10.47        9.46      0.39 o 
   0   7   1     1511.20     1655.01     21.07 o 
   1   7   1      190.48      203.02      2.27 o 
   2   7   1       33.01       32.75      0.48 o 
   3   7   1        0.15        0.39      0.12 o 
   4   7   1        0.98        0.32      0.27 o 
   5   7   1        0.90        0.04      0.90 o 
   6   7   1        1.32        1.62      0.55 o 
  -6   8   1        1.53        1.01      0.57 o 
  -5   8   1       32.63       32.16      0.78 o 
  -4   8   1       81.74       73.05      1.36 o 
  -3   8   1       11.01       11.33      0.38 o 
  -2   8   1        0.04        0.55      0.14 o 
  -1   8   1        0.75        1.54      0.16 o 
   0   8   1      293.83      373.41      4.11 o 
   1   8   1       11.18       19.04      0.42 o 
   2   8   1       27.26       27.32      0.42 o 
   3   8   1        5.36        6.10      0.26 o 
   4   8   1       18.42       19.99      0.46 o 
   5   8   1        0.60        0.37      0.42 o 
   6   8   1        0.12       -0.26      0.41 o 
  -6   9   1        2.03        1.88      0.48 o 
  -5   9   1        3.04        3.28      0.32 o 
  -4   9   1       39.85       33.41      1.15 o 
  -3   9   1      100.37       99.59      1.74 o 
  -2   9   1      125.02      126.82      1.61 o 
  -1   9   1      905.66     1013.19     11.07 o 
   0   9   1        4.27        2.58      0.12 o 
   1   9   1      599.05      647.78      8.19 o 
   2   9   1      212.66      230.87      2.84 o 
   3   9   1        1.95        2.95      0.25 o 
   4   9   1       19.72       20.92      0.59 o 
   5   9   1        9.67        8.73      0.44 o 
   6   9   1        7.27        7.51      0.93 o 
  -6  10   1       20.85       20.42      0.94 o 
  -5  10   1        2.37        1.62      0.27 o 
  -4  10   1       57.82       60.31      1.20 o 
  -3  10   1      106.61      105.82      2.21 o 
  -2  10   1      247.95      238.65      3.27 o 
  -1  10   1      482.85      519.14      5.71 o 
   0  10   1       16.29       12.33      0.22 o 
   1  10   1        0.00        0.51      0.10 o 
   2  10   1        1.34        1.93      0.18 o 
   3  10   1      177.23      178.81      2.57 o 
   4  10   1       95.67       91.07      1.68 o 
   5  10   1        1.08        1.59      0.34 o 
   6  10   1       31.28       35.28      1.25 o 
  -6  11   1        0.85        0.50      0.51 o 
  -5  11   1        3.32        2.78      0.30 o 
  -4  11   1      211.82      205.36      3.43 o 
  -3  11   1       93.22       89.37      1.62 o 
  -2  11   1      123.24      115.44      1.67 o 
  -1  11   1      278.35      287.26      3.21 o 
   0  11   1      116.53      122.43      1.42 o 
   1  11   1       14.16       16.76      0.37 o 
   2  11   1       40.15       34.50      0.75 o 
   3  11   1       13.13       16.92      0.54 o 
   4  11   1        7.37        7.85      0.45 o 
   5  11   1       30.06       29.99      0.80 o 
  -5  12   1        0.64       -0.06      0.25 o 
  -4  12   1       11.92       12.18      0.50 o 
  -3  12   1      179.25      174.29      2.92 o 
  -2  12   1      455.62      463.64      6.24 o 
  -1  12   1      181.96      175.25      2.19 o 
   0  12   1        2.85        2.32      0.22 o 
   1  12   1       10.82       12.43      0.28 o 
   2  12   1        1.17        1.61      0.26 o 
   3  12   1      302.45      298.25      4.83 o 
   4  12   1       19.84       16.75      0.58 o 
   5  12   1        5.36        6.03      0.46 o 
  -5  13   1        3.19        3.87      0.39 o 
  -4  13   1       13.87       13.03      0.51 o 
  -3  13   1        7.73        6.09      0.39 o 
  -2  13   1      102.95       95.66      1.44 o 
  -1  13   1        0.33        0.42      0.18 o 
   0  13   1        5.40        4.03      0.19 o 
   1  13   1       81.33       79.86      1.08 o 
   2  13   1      127.03      121.23      2.10 o 
   3  13   1      229.00      222.36      3.68 o 
   4  13   1       49.29       48.69      1.75 o 
   5  13   1       35.64       33.71      0.89 o 
  -5  14   1        0.88        1.48      0.31 o 
  -4  14   1       14.57       13.96      0.55 o 
  -3  14   1       16.41       17.26      0.71 o 
  -2  14   1       29.34       29.17      0.79 o 
  -1  14   1        6.38        6.72      0.28 o 
   0  14   1       98.91       87.95      1.32 o 
   1  14   1       19.58       14.30      0.33 o 
   2  14   1       59.10       58.65      1.16 o 
   3  14   1        0.09        0.14      0.22 o 
   4  14   1        3.27        2.83      0.39 o 
   5  14   1        0.01        0.18      0.27 o 
  -4  15   1        2.15        1.14      0.28 o 
  -3  15   1       15.82       16.11      0.55 o 
  -2  15   1       62.63       64.19      1.05 o 
  -1  15   1        7.39       10.75      0.43 o 
   0  15   1       19.52       16.36      0.46 o 
   1  15   1       12.69       14.63      0.42 o 
   2  15   1       18.22       17.80      0.56 o 
   3  15   1        3.19        3.03      0.31 o 
   4  15   1        0.27        0.54      0.25 o 
  -4  16   1        0.09        0.01      0.26 o 
  -3  16   1        4.24        4.86      0.38 o 
  -2  16   1        5.77        6.84      0.40 o 
  -1  16   1       11.58       10.27      0.39 o 
   0  16   1       52.22       44.48      0.89 o 
   1  16   1       74.61       73.51      1.32 o 
   2  16   1        2.25        2.23      0.28 o 
   3  16   1        0.15        0.05      0.26 o 
   4  16   1        3.61        4.20      0.38 o 
  -4  17   1        2.79        2.93      0.44 o 
  -3  17   1       37.63       40.66      1.30 o 
  -2  17   1       26.40       27.59      0.83 o 
  -1  17   1       19.25       17.74      0.52 o 
   0  17   1        3.54        2.88      0.30 o 
   1  17   1       17.17       15.20      0.86 o 
   2  17   1        5.18        4.98      0.37 o 
   3  17   1        1.74        1.32      0.28 o 
   4  17   1        0.18       -0.04      0.29 o 
  -3  18   1       13.04       16.57      0.79 o 
  -2  18   1       45.12       51.02      2.75 o 
  -1  18   1        6.62        8.07      0.39 o 
   0  18   1        0.33        0.63      0.37 o 
   1  18   1        0.98        0.92      0.35 o 
   2  18   1        1.81        4.03      0.36 o 
   3  18   1        5.34        6.86      0.47 o 
  -2  19   1        0.82        1.78      0.37 o 
  -1  19   1       13.57       15.06      0.59 o 
   0  19   1        3.47        4.19      0.38 o 
   1  19   1        2.81        3.93      0.55 o 
   2  19   1       96.82      101.84      3.11 o 
  -2  20   1        3.73        4.98      0.71 o 
  -1  20   1       22.12       26.98      1.03 o 
   0  20   1        2.64        4.18      0.75 o 
   1  20   1        1.87        2.41      0.47 o 
  -5   0   2      811.94      921.63     24.82 o 
  -4   0   2       14.11       13.37      1.00 o 
  -3   0   2      251.26      268.15      6.03 o 
  -2   0   2      724.06      821.75     17.35 o 
  -1   0   2      227.19      194.74      3.67 o 
   0   0   2     7191.49     6357.13    151.65 o 
   1   0   2    20289.68    16578.57    326.84 o 
   2   0   2       18.92       20.14      0.42 o 
   3   0   2      165.17      168.23      2.69 o 
   4   0   2       17.29       18.52      1.63 o 
   6   0   2       13.21       15.27      1.01 o 
  -6   1   2      183.35      201.35      4.28 o 
  -5   1   2      116.15      131.68      2.03 o 
  -4   1   2       81.21       87.77      1.08 o 
  -3   1   2        3.23        2.92      0.15 o 
  -2   1   2       16.81       19.82      0.31 o 
  -1   1   2       75.05       85.93      0.98 o 
   0   1   2     1537.22     1447.92     24.29 o 
   1   1   2      804.60      775.00     14.97 o 
   2   1   2       92.86      115.46      1.46 o 
   3   1   2       11.91       13.26      0.41 o 
   4   1   2       11.40       10.29      0.36 o 
   5   1   2        5.17        5.93      0.41 o 
   6   1   2        0.97        2.36      0.53 o 
  -6   2   2        1.38        1.58      1.53 o 
  -5   2   2       55.32       51.47      0.82 o 
  -4   2   2        4.89        4.56      0.25 o 
  -3   2   2      303.58      331.24      3.93 o 
  -2   2   2      409.27      480.48      5.28 o 
  -1   2   2     2212.71     2330.21     32.10 o 
   0   2   2      208.51      214.14      2.38 o 
   1   2   2    10527.51     9503.53    117.67 o 
   2   2   2      731.86      830.00     10.07 o 
   3   2   2       11.26       10.99      0.64 o 
   4   2   2       90.32       89.36      1.63 o 
   5   2   2      151.38      144.42      2.55 o 
   6   2   2        8.98        8.98      0.64 o 
  -7   3   2        5.02        6.22      1.00 o 
  -6   3   2       39.91       40.73      2.53 o 
  -5   3   2        3.26        3.17      1.02 o 
  -4   3   2       60.80       66.65      0.85 o 
  -3   3   2      645.90      731.73     13.55 o 
  -2   3   2      274.13      305.87      3.39 o 
  -1   3   2     3505.58     3546.06     51.42 o 
   0   3   2     1684.70     1652.19     18.19 o 
   1   3   2        2.75        3.84      0.14 o 
   2   3   2       36.29       32.57      0.47 o 
   3   3   2       31.66       29.83      0.47 o 
   4   3   2        0.99        0.60      0.28 o 
   5   3   2      105.03      108.63      1.99 o 
   6   3   2        2.93        3.61      0.38 o 
  -7   4   2        2.52        1.86      0.53 o 
  -6   4   2        0.13       -0.33      0.74 o 
  -5   4   2       70.14       71.51      1.37 o 
  -4   4   2       62.33       61.84      0.88 o 
  -3   4   2       21.87       31.87      0.44 o 
  -2   4   2      671.36      797.30      8.72 o 
  -1   4   2     1782.03     1863.64     28.77 o 
   1   4   2     1242.45     1287.71     14.20 o 
   2   4   2       32.02       30.38      0.54 o 
   3   4   2      270.09      276.58      3.42 o 
   4   4   2       64.51       75.18      1.17 o 
   5   4   2        4.67        6.65      0.63 o 
   6   4   2        0.71        0.07      0.28 o 
  -6   5   2       21.65       22.29      1.56 o 
  -5   5   2        0.17        0.26      0.21 o 
  -4   5   2       24.66       20.12      0.69 o 
  -3   5   2      251.13      299.77      3.65 o 
  -2   5   2      545.60      598.55      6.56 o 
  -1   5   2     1776.86     1857.88     23.17 o 
   0   5   2      545.38      569.80      6.25 o 
   1   5   2        0.55        0.96      0.14 o 
   2   5   2       32.42       33.43      0.56 o 
   3   5   2       44.90       44.84      0.79 o 
   4   5   2       34.93       28.78      0.57 o 
   5   5   2        0.94        1.40      0.71 o 
   6   5   2        5.38        5.92      0.58 o 
  -6   6   2        0.42        0.64      0.39 o 
  -5   6   2        0.50        0.09      0.40 o 
  -4   6   2       34.16       33.53      0.75 o 
  -3   6   2       41.15       39.17      0.58 o 
  -2   6   2      257.37      288.77      3.21 o 
  -1   6   2      526.61      525.91      5.78 o 
   0   6   2     1300.28     1341.28     14.75 o 
   1   6   2       41.70       36.75      0.51 o 
   2   6   2       35.74       31.41      0.46 o 
   3   6   2        3.06        2.32      0.18 o 
   4   6   2      201.35      187.69      2.70 o 
   5   6   2       33.04       32.42      0.81 o 
   6   6   2        0.00       -0.46      0.68 o 
  -6   7   2       51.61       50.03      1.73 o 
  -5   7   2       19.39       17.51      0.74 o 
  -4   7   2      217.29      208.87      3.43 o 
  -3   7   2       32.20       32.04      0.57 o 
  -2   7   2        0.67        2.24      0.12 o 
  -1   7   2      207.04      229.41      3.04 o 
   0   7   2       43.33       53.99      0.65 o 
   1   7   2      141.03      135.38      1.91 o 
   2   7   2       18.22       16.51      0.35 o 
   3   7   2       68.71       62.14      1.31 o 
   4   7   2       36.58       32.52      0.63 o 
   5   7   2        0.36        0.38      0.38 o 
   6   7   2        2.53        2.08      0.55 o 
  -6   8   2        1.42        2.49      1.02 o 
  -5   8   2       10.95        9.70      1.48 o 
  -4   8   2        6.32        7.99      0.38 o 
  -3   8   2       85.63       78.14      1.18 o 
  -2   8   2        0.99        3.88      0.26 o 
  -1   8   2      478.21      495.28      6.02 o 
   0   8   2      265.10      297.42      3.29 o 
   1   8   2     2101.54     2137.70     33.57 o 
   2   8   2       39.05       41.11      0.59 o 
   3   8   2      123.54      116.55      1.72 o 
   4   8   2       49.62       50.42      0.88 o 
   5   8   2       12.89       13.71      0.72 o 
   6   8   2        6.13        5.34      0.62 o 
  -6   9   2        0.67        0.15      0.25 o 
  -5   9   2       21.46       17.11      0.56 o 
  -4   9   2      110.11      100.36      2.29 o 
  -3   9   2       52.79       54.66      0.88 o 
  -2   9   2        1.08        0.69      0.13 o 
   0   9   2       63.39       60.09      0.73 o 
   1   9   2        0.26        0.31      0.09 o 
   2   9   2        2.08        3.11      0.20 o 
   3   9   2       96.20       95.88      1.46 o 
   4   9   2        6.58        8.36      0.34 o 
   5   9   2        5.77        6.96      0.62 o 
   6   9   2        3.08        2.60      0.60 o 
  -6  10   2        0.73        0.58      0.27 o 
  -5  10   2        2.14        1.58      0.27 o 
  -4  10   2       39.89       40.08      0.90 o 
  -3  10   2      178.15      171.13      2.42 o 
  -2  10   2      373.20      362.43      4.89 o 
  -1  10   2       37.04       37.12      0.50 o 
   0  10   2       53.54       51.85      0.65 o 
   1  10   2       32.96       30.73      0.65 o 
   2  10   2       15.35       17.06      0.39 o 
   3  10   2      247.43      242.61      3.44 o 
   4  10   2       85.98       86.38      1.61 o 
   5  10   2       10.68       10.44      0.70 o 
   6  10   2        0.06       -0.37      0.42 o 
  -6  11   2        1.61        1.47      0.31 o 
  -5  11   2        0.89        1.24      0.26 o 
  -4  11   2        9.92        9.93      0.44 o 
  -3  11   2      108.05      105.36      1.57 o 
  -2  11   2      518.78      530.79      7.10 o 
  -1  11   2       30.83       34.21      0.53 o 
   0  11   2       15.17       22.00      0.34 o 
   1  11   2        5.88        4.60      0.19 o 
   2  11   2      128.96      130.37      1.91 o 
   3  11   2        3.57        4.69      0.31 o 
   4  11   2       23.73       21.92      0.64 o 
   5  11   2       61.10       63.29      1.32 o 
  -5  12   2        1.10        1.33      0.28 o 
  -4  12   2       41.01       37.89      0.88 o 
  -3  12   2      117.15      113.47      2.58 o 
  -2  12   2        0.44        1.66      0.34 o 
  -1  12   2       20.85       21.10      0.44 o 
   0  12   2       45.20       45.19      0.66 o 
   1  12   2        1.93        2.80      0.21 o 
   2  12   2       16.26       20.86      0.47 o 
   3  12   2       49.29       51.86      1.08 o 
   4  12   2       37.97       39.10      0.92 o 
   5  12   2       22.07       24.30      0.74 o 
  -5  13   2       17.07       16.25      0.59 o 
  -4  13   2        5.20        5.41      0.40 o 
  -3  13   2       29.83       29.96      0.74 o 
  -2  13   2        2.29        3.45      0.25 o 
  -1  13   2      137.34      133.71      1.91 o 
   0  13   2        6.46        7.26      0.23 o 
   1  13   2        2.38        2.35      0.17 o 
   2  13   2      180.42      182.26      2.63 o 
   3  13   2       18.07       17.11      0.56 o 
   4  13   2        0.18       -0.08      0.30 o 
   5  13   2       31.54       33.40      1.30 o 
  -5  14   2        1.41        1.63      0.31 o 
  -4  14   2        0.00        0.18      0.28 o 
  -3  14   2        0.19        0.42      0.22 o 
  -2  14   2        9.48       10.00      0.48 o 
  -1  14   2       46.07       41.70      0.73 o 
   0  14   2        7.09        4.25      0.23 o 
   1  14   2        9.49        7.21      0.26 o 
   2  14   2       56.95       59.42      1.18 o 
   3  14   2       19.00       19.46      0.60 o 
   4  14   2        0.16       -0.22      0.24 o 
   5  14   2        2.77        1.70      0.31 o 
  -4  15   2       20.28       23.27      0.74 o 
  -3  15   2       17.43       18.03      0.58 o 
  -2  15   2       20.67       19.10      0.47 o 
  -1  15   2        7.32        7.89      0.34 o 
   0  15   2        0.01       -0.08      0.14 o 
   1  15   2        0.49        0.64      0.14 o 
   2  15   2      135.56      137.91      2.40 o 
   3  15   2        0.24       -0.05      0.22 o 
   4  15   2        1.26        1.25      0.29 o 
  -4  16   2        0.04        0.21      0.26 o 
  -3  16   2        7.87        9.35      0.46 o 
  -2  16   2        3.83        4.40      0.28 o 
  -1  16   2       98.08       87.91      1.56 o 
   0  16   2       53.34       49.76      0.96 o 
   1  16   2        1.38        1.02      0.17 o 
   2  16   2        2.78        3.67      0.32 o 
   3  16   2        7.38        6.58      0.42 o 
   4  16   2        0.07       -0.26      0.26 o 
  -4  17   2        2.92        2.68      0.35 o 
  -3  17   2        0.49        0.24      0.26 o 
  -2  17   2       26.89       26.24      0.67 o 
  -1  17   2        8.55        7.69      0.36 o 
   0  17   2        0.10        0.68      0.19 o 
   1  17   2        0.06        0.25      0.30 o 
   2  17   2        5.52        8.94      0.45 o 
   3  17   2        6.40        6.33      0.44 o 
  -3  18   2       12.72       14.91      0.86 o 
  -2  18   2        9.87       12.28      0.61 o 
  -1  18   2        1.76        1.11      0.22 o 
   0  18   2        2.18        2.19      0.26 o 
   1  18   2        1.52        1.33      0.38 o 
   2  18   2       13.45       13.07      0.67 o 
   3  18   2        1.83        3.08      0.38 o 
  -2  19   2        7.18        7.74      0.57 o 
  -1  19   2        0.25        1.49      0.29 o 
   0  19   2        1.24        2.09      0.29 o 
   1  19   2        8.24        9.23      0.72 o 
   2  19   2        0.44        0.68      0.43 o 
  -1  20   2        0.52        1.36      0.30 o 
   0  20   2        7.63       12.68      0.57 o 
   1  20   2        7.00        9.83      0.78 o 
  -6   1   3        1.15        1.05      0.50 o 
  -5   1   3        4.11        4.98      0.41 o 
  -4   1   3       16.61       13.87      0.30 o 
  -3   1   3        4.62        4.00      0.19 o 
  -2   1   3       16.67       17.64      0.26 o 
  -1   1   3     4777.90     4824.30     78.64 o 
   0   1   3      519.03      500.55      5.51 o 
   1   1   3      179.65      200.58      2.23 o 
   2   1   3      231.51      217.42      2.63 o 
   3   1   3       39.55       28.56      0.44 o 
   4   1   3      133.93      125.33      2.13 o 
   5   1   3        1.03        1.14      0.28 o 
   6   1   3        0.21        0.07      0.32 o 
  -6   2   3        6.76        7.11      1.56 o 
  -5   2   3      286.53      302.66      4.23 o 
  -4   2   3      147.62      153.84      1.80 o 
  -3   2   3       31.79       34.68      0.48 o 
  -2   2   3       32.76       42.34      0.53 o 
  -1   2   3      344.59      360.16      4.40 o 
   0   2   3      749.59      751.07     14.34 o 
   1   2   3       76.91       80.16      1.01 o 
   2   2   3        1.62        1.71      0.46 o 
   3   2   3       40.67       41.82      0.69 o 
   4   2   3        1.11        1.64      0.38 o 
   5   2   3        0.71        0.52      0.34 o 
   6   2   3        0.67        1.49      0.36 o 
  -7   3   3        0.46        0.25      0.48 o 
  -6   3   3        0.01        0.00      0.45 o 
  -5   3   3       18.41       18.93      0.76 o 
  -4   3   3        5.13        6.47      0.23 o 
  -3   3   3      150.61      176.17      2.01 o 
  -2   3   3      134.24      156.80      1.78 o 
  -1   3   3      862.24      936.95     20.59 o 
   0   3   3      124.49      123.63      1.51 o 
   1   3   3        5.45        4.23      0.14 o 
   2   3   3      757.28      752.97      9.14 o 
   3   3   3      272.34      271.65      3.36 o 
   4   3   3       91.09       83.79      1.57 o 
   5   3   3       24.72       23.67      0.67 o 
   6   3   3        1.76        2.25      0.52 o 
  -7   4   3        0.38       -0.32      0.48 o 
  -6   4   3        3.20        2.87      0.47 o 
  -5   4   3       16.56       17.60      0.56 o 
  -4   4   3       31.62       33.15      0.54 o 
  -3   4   3        0.73        1.22      0.10 o 
  -2   4   3      130.95      153.30      3.34 o 
  -1   4   3       11.43       12.29      0.26 o 
   0   4   3      396.61      384.52      4.22 o 
   1   4   3      633.92      624.51      7.94 o 
   2   4   3        5.57        5.73      0.33 o 
   3   4   3      104.21       88.84      1.33 o 
   4   4   3       73.55       71.58      1.38 o 
   5   4   3        6.43        5.56      0.48 o 
   6   4   3        3.60        4.51      0.42 o 
  -6   5   3        8.14        9.54      0.68 o 
  -5   5   3        3.75        4.70      0.38 o 
  -4   5   3        9.13        6.58      0.23 o 
  -3   5   3       66.07       70.41      0.95 o 
  -2   5   3      232.86      247.81      3.01 o 
  -1   5   3        1.28        2.26      0.13 o 
   0   5   3      211.22      210.38      2.34 o 
   1   5   3       70.58       71.95      0.84 o 
   2   5   3      154.65      147.31      1.86 o 
   3   5   3       55.25       55.20      0.89 o 
   4   5   3       18.22       15.95      0.82 o 
   5   5   3      100.28      101.41      2.58 o 
   6   5   3        3.96        4.33      0.43 o 
  -6   6   3        1.18        2.00      0.72 o 
  -5   6   3      109.59      108.96      1.95 o 
  -4   6   3        0.83        1.42      0.15 o 
  -3   6   3       18.27       22.25      0.39 o 
  -2   6   3        3.31        1.22      0.30 o 
  -1   6   3      621.72      649.00      7.72 o 
   0   6   3       43.23       43.89      0.54 o 
   1   6   3       15.97       15.61      0.24 o 
   2   6   3      180.43      191.22      2.69 o 
   3   6   3        0.14        0.64      0.22 o 
   4   6   3        2.10        1.45      0.18 o 
   5   6   3        4.77        5.29      0.47 o 
   6   6   3        2.58        1.93      0.46 o 
  -6   7   3        0.36        0.57      0.27 o 
  -5   7   3       14.60       14.07      0.53 o 
  -4   7   3        3.83        3.29      0.22 o 
  -3   7   3        1.63        2.08      0.15 o 
  -2   7   3      638.17      625.95      7.47 o 
  -1   7   3      122.37      126.99      1.58 o 
   0   7   3      323.74      355.16      3.92 o 
   1   7   3       12.50       17.13      0.66 o 
   2   7   3       47.79       44.11      0.73 o 
   3   7   3        6.09        7.46      0.51 o 
   4   7   3        9.82        9.90      0.33 o 
   5   7   3       53.92       56.64      1.20 o 
   6   7   3        2.90        2.63      0.57 o 
  -6   8   3        0.73        0.59      0.47 o 
  -5   8   3       99.23       90.24      1.69 o 
  -4   8   3       65.38       55.51      1.10 o 
  -3   8   3       34.95       38.35      0.67 o 
  -2   8   3        3.60        6.70      0.21 o 
  -1   8   3       13.76       19.01      0.43 o 
   0   8   3      159.08      152.23      1.91 o 
   1   8   3       38.20       32.63      0.61 o 
   2   8   3       21.68       17.71      0.39 o 
   3   8   3        0.85        0.47      0.20 o 
   4   8   3        0.82        0.25      0.16 o 
   5   8   3        3.23        2.70      0.55 o 
   6   8   3        0.53       -0.37      0.40 o 
  -6   9   3       11.05       10.54      1.12 o 
  -5   9   3        2.21        2.01      0.28 o 
  -4   9   3       64.51       59.98      1.19 o 
  -3   9   3       43.40       44.89      0.77 o 
  -2   9   3      251.81      247.81      3.03 o 
  -1   9   3       91.80       99.43      1.27 o 
   0   9   3        0.93        1.85      0.10 o 
   1   9   3      165.15      174.34      2.17 o 
   2   9   3      330.90      326.86      4.53 o 
   3   9   3       28.59       27.48      0.56 o 
   4   9   3        0.24        0.54      0.18 o 
   5   9   3       56.37       59.09      1.63 o 
   6   9   3        3.35        2.94      0.52 o 
  -6  10   3       25.79       26.66      0.76 o 
  -5  10   3        9.57        8.13      0.59 o 
  -4  10   3        0.01        0.04      0.19 o 
  -3  10   3       70.85       74.23      1.16 o 
  -2  10   3       68.51       73.42      1.00 o 
  -1  10   3      122.88      110.28      1.59 o 
   0  10   3      203.76      211.42      2.38 o 
   1  10   3      175.56      174.29      2.17 o 
   2  10   3      101.88      101.57      1.53 o 
   3  10   3        3.21        3.47      0.47 o 
   4  10   3       56.37       55.18      0.97 o 
   5  10   3       60.09       59.50      3.09 o 
  -6  11   3        7.99        9.95      0.52 o 
  -5  11   3        0.03       -0.07      0.22 o 
  -4  11   3       35.19       36.30      1.09 o 
  -3  11   3       92.41       91.69      1.64 o 
  -2  11   3       79.65       70.85      1.30 o 
  -1  11   3       20.33       20.31      0.40 o 
   0  11   3       18.75       20.77      0.34 o 
   1  11   3       23.57       22.20      0.40 o 
   2  11   3        0.07        0.65      0.18 o 
   3  11   3       50.99       50.66      0.88 o 
   4  11   3       64.89       63.87      1.29 o 
   5  11   3       33.46       34.92      1.22 o 
  -5  12   3        0.01       -0.02      0.23 o 
  -4  12   3        1.92        1.85      0.26 o 
  -3  12   3       89.65       87.80      1.36 o 
  -2  12   3      313.23      316.09      4.31 o 
  -1  12   3      459.71      446.82      5.39 o 
   0  12   3       47.26       45.81      0.74 o 
   1  12   3       98.71      103.15      1.47 o 
   2  12   3       32.60       30.27      0.60 o 
   3  12   3        1.00        1.66      0.44 o 
   4  12   3       93.54       92.66      2.42 o 
   5  12   3        1.87        1.56      0.50 o 
  -5  13   3        4.57        5.47      0.42 o 
  -4  13   3       11.86       12.74      0.50 o 
  -3  13   3       89.53       81.68      1.29 o 
  -2  13   3      120.95      123.25      1.80 o 
  -1  13   3      190.94      172.46      2.42 o 
   0  13   3       27.63       33.90      0.85 o 
   1  13   3      112.16      112.88      1.48 o 
   2  13   3        1.81        1.78      0.29 o 
   3  13   3       22.20       20.49      0.51 o 
   4  13   3       14.91       15.01      0.56 o 
   5  13   3        9.13        9.62      0.77 o 
  -5  14   3        4.32        4.90      0.45 o 
  -4  14   3       13.42       11.66      0.50 o 
  -3  14   3       25.10       25.32      0.68 o 
  -2  14   3       10.10        9.04      0.33 o 
  -1  14   3      112.12      116.85      1.95 o 
   0  14   3       59.32       61.74      1.26 o 
   1  14   3      200.64      186.10      3.54 o 
   2  14   3       45.96       46.33      0.84 o 
   3  14   3        8.90       10.26      0.48 o 
   4  14   3        0.00        0.25      0.38 o 
  -4  15   3       10.19       11.51      0.51 o 
  -3  15   3       11.84       11.93      0.48 o 
  -2  15   3       68.67       68.74      1.11 o 
  -1  15   3        0.14        0.75      0.18 o 
   0  15   3       30.76       25.66      0.53 o 
   1  15   3       11.59       12.67      0.67 o 
   2  15   3       29.93       29.87      0.64 o 
   3  15   3        5.04        5.24      0.41 o 
   4  15   3        2.69        2.20      0.31 o 
  -4  16   3       32.92       36.90      1.29 o 
  -3  16   3        0.04       -0.08      0.30 o 
  -2  16   3        6.86        6.14      0.31 o 
  -1  16   3        2.96        2.70      0.25 o 
   0  16   3        1.37        1.76      0.21 o 
   1  16   3        3.58        2.33      0.24 o 
   2  16   3        4.92        4.62      0.69 o 
   3  16   3        3.87        4.20      0.37 o 
   4  16   3        0.01        0.06      0.28 o 
  -4  17   3        0.02        0.02      0.27 o 
  -3  17   3        0.00       -0.01      0.25 o 
  -2  17   3       14.48       11.06      0.43 o 
  -1  17   3        0.92        0.76      0.20 o 
   0  17   3        2.62        1.77      0.22 o 
   1  17   3        4.24        3.79      0.33 o 
   2  17   3       27.83       31.59      1.61 o 
   3  17   3       18.34       19.95      0.67 o 
  -3  18   3        3.04        2.61      0.40 o 
  -2  18   3        9.37       11.29      0.54 o 
  -1  18   3       25.92       27.36      0.69 o 
   0  18   3        3.75        5.22      0.33 o 
   1  18   3        1.68        2.08      0.43 o 
   2  18   3       16.13       17.33      1.19 o 
   3  18   3        2.95        3.29      0.40 o 
  -2  19   3       16.52       16.49      0.57 o 
  -1  19   3        9.41       10.03      0.64 o 
   0  19   3        4.98        5.01      0.35 o 
   1  19   3        0.08       -0.33      0.33 o 
   2  19   3       55.33       62.13      2.80 o 
  -1  20   3       21.01       25.40      0.76 o 
   0  20   3       22.17       24.36      1.15 o 
   1  20   3        0.32        1.23      0.47 o 
  -6   0   4        5.55        7.57      0.80 o 
  -5   0   4       61.56       67.07      2.60 o 
  -4   0   4       74.28       78.85      1.42 o 
  -3   0   4        5.71       10.75      0.59 o 
  -2   0   4        6.11        9.46      0.34 o 
  -1   0   4     1940.33     1850.73     28.70 o 
   0   0   4     4498.81     4365.93     84.62 o 
   1   0   4      899.40      927.44     17.70 o 
   2   0   4     4487.03     4335.84     67.00 o 
   3   0   4       39.91       42.88      1.32 o 
   4   0   4      306.00      289.09      7.44 o 
   5   0   4       23.27       21.65      1.10 o 
   6   0   4        4.49        3.13      0.60 o 
  -6   1   4       62.80       63.77      1.56 o 
  -5   1   4      422.41      452.20      5.51 o 
  -4   1   4      124.05      136.50      1.62 o 
  -3   1   4      149.43      155.54      1.95 o 
  -2   1   4        0.09        0.49      0.09 o 
  -1   1   4       83.73       93.54      1.17 o 
   0   1   4       32.27       45.95      0.61 o 
   1   1   4     1740.62     1695.16     18.58 o 
   2   1   4      293.34      292.08      5.47 o 
   3   1   4        6.09        7.42      0.26 o 
   4   1   4       11.41       14.73      0.77 o 
   5   1   4        0.01        0.02      0.26 o 
   6   1   4        2.68        3.13      0.42 o 
  -7   2   4        1.86        1.98      0.57 o 
  -6   2   4       25.54       25.16      1.26 o 
  -5   2   4      152.99      159.68      2.07 o 
  -4   2   4       56.36       57.60      0.83 o 
  -3   2   4        1.90        0.28      0.08 o 
  -2   2   4       97.56      140.21      1.60 o 
  -1   2   4      168.08      167.44      1.88 o 
   0   2   4     1861.17     1829.67     20.65 o 
   1   2   4      534.38      526.65      5.78 o 
   2   2   4      607.34      582.71      9.88 o 
   3   2   4       23.77       24.33      0.50 o 
   4   2   4      190.25      184.90      3.80 o 
   5   2   4       11.37       10.54      0.44 o 
   6   2   4        0.10       -0.23      0.32 o 
  -7   3   4        0.44       -0.15      0.47 o 
  -6   3   4       28.75       31.43      1.07 o 
  -5   3   4      134.66      140.03      1.83 o 
  -4   3   4       38.26       37.71      0.60 o 
  -3   3   4        1.80        1.08      0.11 o 
  -2   3   4      936.15     1074.29     12.75 o 
  -1   3   4      163.70      155.79      1.75 o 
   0   3   4      701.34      691.39      8.23 o 
   1   3   4      251.44      248.02      3.33 o 
   2   3   4       80.14       77.66      1.03 o 
   3   3   4        0.61        0.60      0.10 o 
   4   3   4      153.71      144.46      2.52 o 
   5   3   4        6.64        6.90      0.57 o 
   6   3   4       14.63       14.47      0.70 o 
  -6   4   4       28.85       31.65      1.06 o 
  -5   4   4       32.41       30.63      0.75 o 
  -4   4   4        3.54        2.95      0.20 o 
  -3   4   4        1.44        1.04      0.10 o 
  -2   4   4      393.91      425.64      5.11 o 
  -1   4   4      200.89      228.38      2.77 o 
   0   4   4      511.22      503.82      6.01 o 
   1   4   4      283.08      308.86      3.42 o 
   2   4   4        1.56        1.29      0.15 o 
   3   4   4        6.08        6.87      0.35 o 
   4   4   4        0.48        0.63      0.63 o 
   5   4   4       25.95       24.05      0.69 o 
   6   4   4       18.21       17.10      1.00 o 
  -6   5   4        2.44        2.93      0.32 o 
  -5   5   4       71.54       71.40      1.37 o 
  -4   5   4        0.00       -0.01      0.11 o 
  -3   5   4      155.17      165.05      2.31 o 
  -2   5   4      820.91      980.85     20.41 o 
  -1   5   4      648.11      709.88      8.45 o 
   0   5   4       75.56       74.48      0.88 o 
   1   5   4       35.00       38.33      0.56 o 
   2   5   4       59.34       48.98      0.69 o 
   3   5   4        7.03        4.82      0.23 o 
   4   5   4       33.77       30.20      0.74 o 
   5   5   4        2.78        2.61      0.31 o 
   6   5   4        0.17        0.46      0.31 o 
  -6   6   4       13.97       16.16      0.59 o 
  -5   6   4        0.26        0.50      0.23 o 
  -4   6   4       75.66       81.12      1.25 o 
  -3   6   4        0.66        0.57      0.10 o 
  -2   6   4      429.63      430.61      5.18 o 
  -1   6   4      281.01      301.51      3.64 o 
   0   6   4       77.02       82.35      0.96 o 
   1   6   4       81.99       79.06      0.94 o 
   2   6   4      202.35      197.63      2.79 o 
   3   6   4        5.01        3.40      0.22 o 
   4   6   4       13.75       11.67      0.45 o 
   5   6   4       27.54       25.97      0.73 o 
   6   6   4        4.36        4.61      0.43 o 
  -6   7   4       35.73       32.60      0.85 o 
  -5   7   4       77.00       68.84      1.35 o 
  -4   7   4        2.81        1.82      0.23 o 
  -3   7   4       16.34       12.69      0.29 o 
  -2   7   4        7.15        8.15      0.23 o 
  -1   7   4       42.06       44.83      0.63 o 
   0   7   4        0.04        0.17      0.06 o 
   1   7   4      373.41      377.22      4.26 o 
   2   7   4       43.23       42.11      0.81 o 
   3   7   4       26.05       21.24      0.89 o 
   4   7   4       56.46       53.30      1.11 o 
   5   7   4        3.19        4.11      0.67 o 
   6   7   4        0.76        0.62      0.29 o 
  -6   8   4       20.74       21.06      0.68 o 
  -5   8   4        3.56        3.80      0.38 o 
  -4   8   4        6.23        5.59      0.28 o 
  -3   8   4       15.80       12.79      0.30 o 
  -2   8   4       22.63       32.17      0.54 o 
  -1   8   4      152.01      137.52      2.27 o 
   0   8   4       18.33       18.29      0.37 o 
   1   8   4      385.77      393.68      9.19 o 
   2   8   4      133.89      131.29      1.91 o 
   3   8   4       48.34       42.01      0.75 o 
   4   8   4        2.45        2.16      0.35 o 
   5   8   4        9.85       10.47      0.51 o 
   6   8   4        2.84        2.43      0.58 o 
  -6   9   4        0.00       -0.01      0.25 o 
  -5   9   4       16.11       13.63      0.55 o 
  -4   9   4       32.21       25.15      0.55 o 
  -3   9   4        6.16        5.02      0.25 o 
  -2   9   4        0.90        1.48      0.12 o 
  -1   9   4       34.01       26.05      0.49 o 
   0   9   4       48.77       50.66      0.65 o 
   1   9   4       70.91       63.21      0.99 o 
   2   9   4        0.29        0.79      0.21 o 
   3   9   4      112.81      103.33      1.58 o 
   4   9   4       11.12       10.47      0.40 o 
   5   9   4        0.67        1.20      0.31 o 
  -6  10   4       12.71       14.84      0.81 o 
  -5  10   4       11.73        9.32      0.45 o 
  -4  10   4        0.29        0.14      0.20 o 
  -3  10   4       18.23       19.67      0.46 o 
  -2  10   4      688.00      671.56      8.04 o 
  -1  10   4       17.70       12.35      0.28 o 
   0  10   4       18.35       17.06      0.76 o 
   1  10   4       52.82       54.39      0.77 o 
   2  10   4       44.70       46.14      0.80 o 
   3  10   4        4.95        4.68      0.49 o 
   4  10   4       90.82       91.49      1.47 o 
   5  10   4       58.32       60.54      2.79 o 
  -5  11   4        0.56        0.69      0.24 o 
  -4  11   4        3.97        2.51      0.31 o 
  -3  11   4      310.16      288.74      3.98 o 
  -2  11   4      723.53      713.14      9.51 o 
  -1  11   4      141.65      145.95      2.09 o 
   0  11   4        9.61        8.57      0.31 o 
   1  11   4        1.00        1.55      0.13 o 
   2  11   4       13.22       14.10      0.38 o 
   3  11   4        3.19        3.14      0.32 o 
   4  11   4        3.85        5.45      0.34 o 
   5  11   4       14.98       15.33      0.87 o 
  -5  12   4       25.63       25.68      0.97 o 
  -4  12   4        0.00        0.19      0.30 o 
  -3  12   4       31.29       29.40      0.61 o 
  -2  12   4       12.74       12.93      0.46 o 
  -1  12   4        3.26        4.15      0.37 o 
   0  12   4       12.60       12.45      0.42 o 
   1  12   4        6.76        6.54      0.34 o 
   2  12   4       16.82       16.51      0.42 o 
   3  12   4       85.87       85.70      1.38 o 
   4  12   4       38.78       41.43      0.97 o 
   5  12   4        0.10        0.40      0.46 o 
  -5  13   4        0.93        0.99      0.29 o 
  -4  13   4        7.92        8.63      0.44 o 
  -3  13   4        7.10        6.41      0.32 o 
  -2  13   4        2.46        1.76      0.18 o 
  -1  13   4      107.86      104.78      1.38 o 
   0  13   4      142.13      135.39      1.98 o 
   1  13   4        0.55        0.70      0.18 o 
   2  13   4       28.92       28.83      0.60 o 
   3  13   4        4.07        4.18      0.29 o 
   4  13   4        3.24        4.61      0.54 o 
  -5  14   4        0.96        1.31      0.31 o 
  -4  14   4        2.17        1.79      0.29 o 
  -3  14   4        8.02        7.35      0.32 o 
  -2  14   4        1.75        1.23      0.18 o 
  -1  14   4        0.00        0.52      0.17 o 
   0  14   4       22.71       23.37      0.49 o 
   1  14   4      110.24       98.52      1.73 o 
   2  14   4       21.19       19.56      0.63 o 
   3  14   4        0.16        0.12      0.19 o 
   4  14   4        0.07        0.36      0.26 o 
  -4  15   4        2.90        4.10      0.37 o 
  -3  15   4       66.87       69.24      1.16 o 
  -2  15   4        1.86        1.36      0.19 o 
  -1  15   4        4.93        4.33      0.29 o 
   0  15   4       23.31       24.08      0.56 o 
   1  15   4        0.05        0.26      0.26 o 
   2  15   4        6.13        7.58      0.39 o 
   3  15   4        0.35        0.40      0.26 o 
   4  15   4        2.18        2.30      0.32 o 
  -4  16   4        0.74        0.31      0.27 o 
  -3  16   4       40.57       39.00      0.92 o 
  -2  16   4        1.46        2.47      0.24 o 
  -1  16   4        5.98        5.53      0.31 o 
   0  16   4       85.31       76.40      1.37 o 
   1  16   4       13.28       14.40      0.50 o 
   2  16   4        1.60        1.12      0.33 o 
   3  16   4        1.01        1.70      0.29 o 
  -3  17   4        6.08        5.98      0.43 o 
  -2  17   4       15.67       15.51      0.51 o 
  -1  17   4        7.17        7.00      0.35 o 
   0  17   4        0.34        0.56      0.19 o 
   1  17   4        5.66        7.64      0.39 o 
   2  17   4        0.88        0.57      0.28 o 
   3  17   4        2.22        1.45      0.34 o 
  -3  18   4        0.00        0.62      0.34 o 
  -2  18   4       32.00       35.30      0.83 o 
  -1  18   4        0.19        0.24      0.20 o 
   0  18   4        6.67        6.25      0.49 o 
   1  18   4       69.27       71.38      1.68 o 
   2  18   4        0.23        0.50      0.35 o 
  -2  19   4        0.82        1.62      0.27 o 
  -1  19   4        1.65        2.09      0.27 o 
   0  19   4        0.01        0.18      0.26 o 
   1  19   4        3.84        6.17      0.68 o 
   0  20   4        8.37       11.13      0.82 o 
  -6   1   5       71.16       75.77      1.80 o 
  -5   1   5        0.17        0.38      0.28 o 
  -4   1   5        6.01        7.32      0.73 o 
  -3   1   5        1.43        1.01      0.18 o 
  -2   1   5      497.11      558.70      6.14 o 
  -1   1   5       44.89       36.59      0.52 o 
   0   1   5      136.35      142.56      1.61 o 
   1   1   5       37.39       34.21      0.45 o 
   2   1   5        0.25        0.92      0.11 o 
   3   1   5      280.29      260.01      3.68 o 
   4   1   5      193.56      185.64      3.15 o 
   5   1   5        3.11        3.33      0.38 o 
   6   1   5       46.03       48.87      1.38 o 
  -6   2   5        4.15        4.18      0.44 o 
  -5   2   5        7.61        7.06      0.34 o 
  -4   2   5      384.48      377.84      4.61 o 
  -3   2   5      242.22      244.18      2.76 o 
  -2   2   5      547.29      593.11      6.51 o 
  -1   2   5       32.90       38.87      0.50 o 
   0   2   5       76.84       78.67      0.92 o 
   1   2   5       49.30       50.35      0.62 o 
   2   2   5       88.04       85.35      1.12 o 
   3   2   5      111.39      104.20      1.81 o 
   4   2   5       54.30       55.44      2.00 o 
   5   2   5        0.24        0.24      0.29 o 
   6   2   5        0.00       -0.15      0.33 o 
  -6   3   5       21.79       22.48      0.77 o 
  -5   3   5        1.06        1.08      0.19 o 
  -4   3   5        8.98        9.86      0.35 o 
  -3   3   5        8.88        7.12      0.22 o 
  -2   3   5       13.82       11.29      0.23 o 
  -1   3   5      246.18      242.67      2.70 o 
   0   3   5      153.06      154.82      1.75 o 
   1   3   5       57.27       54.03      0.66 o 
   2   3   5      271.10      254.25      3.52 o 
   3   3   5       25.29       25.74      1.20 o 
   4   3   5       64.47       59.68      1.18 o 
   5   3   5        8.98        9.03      0.43 o 
   6   3   5        8.16        9.92      0.62 o 
  -6   4   5        4.65        4.68      0.45 o 
  -5   4   5        0.76        0.42      0.20 o 
  -4   4   5      129.38      118.17      1.55 o 
  -3   4   5       39.76       42.30      0.63 o 
  -2   4   5       46.25       45.39      0.76 o 
  -1   4   5       10.27       10.49      0.35 o 
   0   4   5      415.84      427.43      5.69 o 
   1   4   5       24.48       18.57      0.31 o 
   2   4   5        6.37        6.72      0.41 o 
   3   4   5       86.80       80.44      1.50 o 
   4   4   5      100.51       97.37      2.14 o 
   5   4   5        1.52        1.60      0.27 o 
   6   4   5        0.04       -0.08      0.32 o 
  -6   5   5        1.05        0.63      0.26 o 
  -5   5   5        0.00       -0.03      0.16 o 
  -4   5   5       15.90       13.00      0.33 o 
  -3   5   5        6.98        8.23      0.24 o 
  -2   5   5      538.47      569.49      6.81 o 
  -1   5   5       94.94       97.65      1.25 o 
   0   5   5      697.97      682.29     12.22 o 
   1   5   5        0.54        1.21      0.11 o 
   2   5   5        5.23        4.57      0.22 o 
   3   5   5      165.19      153.92      3.28 o 
   4   5   5       45.59       43.83      0.97 o 
   5   5   5        4.13        3.81      0.43 o 
   6   5   5        0.00        0.04      0.32 o 
  -6   6   5        6.66        7.42      0.47 o 
  -5   6   5       31.81       28.42      0.73 o 
  -4   6   5       14.36       13.26      0.42 o 
  -3   6   5        6.64        6.95      0.23 o 
  -2   6   5      167.07      187.17      2.33 o 
  -1   6   5       59.76       72.39      0.96 o 
   0   6   5        7.15        7.72      0.28 o 
   1   6   5       28.17       26.32      0.37 o 
   2   6   5        0.93        1.43      0.19 o 
   3   6   5       27.39       24.28      0.51 o 
   4   6   5       19.55       20.04      0.60 o 
   5   6   5        0.39        0.70      0.40 o 
   6   6   5        0.58        0.34      0.32 o 
  -6   7   5       21.80       20.93      0.67 o 
  -5   7   5       20.28       20.89      0.62 o 
  -4   7   5        9.06        6.86      0.30 o 
  -3   7   5        2.66        3.09      0.18 o 
  -2   7   5      104.81      100.51      1.31 o 
  -1   7   5      639.59      620.64      7.41 o 
   0   7   5      264.47      253.63      2.83 o 
   1   7   5        2.74        4.25      0.17 o 
   2   7   5      122.92      116.91      1.72 o 
   3   7   5       21.79       20.12      0.50 o 
   4   7   5       55.83       56.68      1.31 o 
   5   7   5        1.50        2.06      0.34 o 
  -6   8   5        0.94       -0.08      0.27 o 
  -5   8   5       11.17       10.98      0.47 o 
  -4   8   5       22.67       17.28      0.45 o 
  -3   8   5        4.74        1.87      0.15 o 
  -2   8   5        7.77        5.67      0.21 o 
  -1   8   5      100.97       97.64      1.26 o 
   0   8   5      429.35      444.26      4.91 o 
   1   8   5      126.87      126.29      1.61 o 
   2   8   5        5.51        4.43      0.24 o 
   3   8   5       54.93       49.85      0.87 o 
   4   8   5        0.58        0.50      0.52 o 
   5   8   5        3.61        2.76      0.35 o 
  -6   9   5        1.23        1.78      0.31 o 
  -5   9   5        3.68        5.30      0.38 o 
  -4   9   5       32.90       29.96      0.62 o 
  -3   9   5       53.42       49.69      0.75 o 
  -2   9   5       12.32       15.35      0.71 o 
  -1   9   5       94.32       85.40      1.13 o 
   0   9   5      359.90      346.55      4.19 o 
   1   9   5       57.87       61.45      0.98 o 
   2   9   5        1.33        1.92      0.17 o 
   3   9   5       84.39       80.43      1.47 o 
   4   9   5        7.85        9.46      0.48 o 
   5   9   5        9.25        9.45      0.53 o 
  -6  10   5       10.15        7.98      0.48 o 
  -5  10   5       27.50       26.65      0.73 o 
  -4  10   5      104.88       95.87      1.49 o 
  -3  10   5       47.69       39.48      0.72 o 
  -2  10   5      222.30      206.36      2.57 o 
  -1  10   5       65.30       64.85      0.90 o 
   0  10   5      183.14      178.99      2.48 o 
   1  10   5        3.65        3.42      0.22 o 
   2  10   5       13.46       12.42      0.36 o 
   3  10   5        2.01        2.08      0.34 o 
   4  10   5       11.64       12.98      0.77 o 
   5  10   5       20.58       22.99      0.75 o 
  -5  11   5        2.28        1.78      0.34 o 
  -4  11   5        2.05        1.32      0.19 o 
  -3  11   5       10.99       11.18      0.37 o 
  -2  11   5      194.26      177.62      2.25 o 
  -1  11   5      240.46      232.26      2.87 o 
   0  11   5       83.36       75.79      1.91 o 
   1  11   5        8.02        6.69      0.29 o 
   2  11   5        3.42        4.22      0.36 o 
   3  11   5       14.45       12.27      0.40 o 
   4  11   5       11.38       13.01      0.45 o 
   5  11   5        3.90        3.98      1.13 o 
  -5  12   5        2.95        2.75      0.32 o 
  -4  12   5        0.95        1.21      0.24 o 
  -3  12   5       64.61       64.08      1.06 o 
  -2  12   5       38.73       40.45      0.73 o 
  -1  12   5      100.57       99.22      1.32 o 
   0  12   5      172.98      174.88      2.54 o 
   1  12   5       64.14       65.34      1.20 o 
   2  12   5        0.36        0.21      0.21 o 
   3  12   5        2.27        2.46      0.23 o 
   4  12   5       18.71       20.29      0.54 o 
  -5  13   5        0.11        0.11      0.36 o 
  -4  13   5       18.72       18.65      0.61 o 
  -3  13   5        0.23        0.65      0.17 o 
  -2  13   5       20.27       19.64      0.55 o 
  -1  13   5        5.64        5.96      0.27 o 
   0  13   5       28.30       28.72      0.56 o 
   1  13   5       27.13       23.51      0.59 o 
   2  13   5       20.05       20.68      0.51 o 
   3  13   5        8.90        8.48      0.36 o 
   4  13   5       10.50       11.27      0.63 o 
  -4  14   5        3.78        4.39      0.53 o 
  -3  14   5        5.66        5.85      0.32 o 
  -2  14   5       46.53       41.97      0.76 o 
  -1  14   5       25.08       22.14      0.55 o 
   0  14   5      108.08      108.45      1.60 o 
   1  14   5      202.91      202.40      3.33 o 
   2  14   5       11.78       11.35      0.51 o 
   3  14   5        3.74        3.30      0.27 o 
   4  14   5        4.46        4.88      0.41 o 
  -4  15   5       15.24       18.85      0.64 o 
  -3  15   5       20.01       19.12      0.56 o 
  -2  15   5        4.86        5.97      0.34 o 
  -1  15   5        0.00       -0.03      0.16 o 
   0  15   5        7.31        7.62      0.37 o 
   1  15   5        5.51        4.07      0.32 o 
   2  15   5       16.93       15.64      0.54 o 
   3  15   5        1.20        1.59      0.26 o 
  -4  16   5        3.03        3.09      0.35 o 
  -3  16   5        4.60        6.26      0.35 o 
  -2  16   5        0.02       -0.18      0.18 o 
  -1  16   5        0.17        0.24      0.17 o 
   0  16   5        2.13        3.31      0.29 o 
   1  16   5       23.68       25.97      0.66 o 
   2  16   5        4.63        2.56      0.28 o 
   3  16   5        6.60        8.26      0.53 o 
  -3  17   5       45.97       48.97      1.34 o 
  -2  17   5        3.86        4.86      0.35 o 
  -1  17   5        8.55       11.10      0.42 o 
   0  17   5        6.89        6.48      0.43 o 
   1  17   5       12.50       10.27      0.44 o 
   2  17   5        0.14        0.13      0.28 o 
  -2  18   5       22.43       22.42      0.64 o 
  -1  18   5        6.28        8.59      0.40 o 
   0  18   5       10.61       13.53      1.13 o 
   1  18   5        0.06        0.04      0.23 o 
   2  18   5        5.49        7.33      0.54 o 
  -1  19   5        1.27        1.44      0.26 o 
   0  19   5        8.10        9.69      0.54 o 
   1  19   5        2.21        3.59      0.40 o 
  -6   0   6       28.96       31.92      0.94 o 
  -5   0   6      174.82      183.74      3.70 o 
  -4   0   6      105.16       99.63      2.12 o 
  -3   0   6      141.24      106.62      2.19 o 
  -2   0   6       40.34       53.38      1.43 o 
  -1   0   6      233.94      211.91      3.89 o 
   0   0   6       66.16       62.54      1.08 o 
   1   0   6        2.42        2.22      0.21 o 
   2   0   6      310.31      329.97      5.18 o 
   3   0   6      799.36      731.09     14.30 o 
   4   0   6        0.47        0.88      0.40 o 
   5   0   6        0.00       -0.37      0.37 o 
   6   0   6        6.39        6.62      0.82 o 
  -6   1   6        8.31        9.29      0.83 o 
  -5   1   6       65.00       62.14      1.04 o 
  -4   1   6      642.51      657.59      7.91 o 
  -3   1   6       27.71       28.72      0.48 o 
  -2   1   6      122.10      122.55      1.43 o 
  -1   1   6        0.07       -0.20      0.20 o 
   0   1   6      117.47      120.40      2.06 o 
   1   1   6       57.90       64.86      0.79 o 
   2   1   6      476.49      476.74      5.82 o 
   3   1   6       21.21       22.46      1.44 o 
   4   1   6        0.15       -0.09      0.19 o 
   5   1   6        1.24        1.31      0.34 o 
   6   1   6        1.68        1.72      0.56 o 
  -6   2   6        0.72        0.62      0.23 o 
  -5   2   6        1.69        1.08      0.23 o 
  -4   2   6       33.68       31.92      0.94 o 
  -3   2   6        1.68        1.91      0.19 o 
  -2   2   6       39.03       40.69      0.59 o 
  -1   2   6      850.34      876.70     10.63 o 
   0   2   6      553.22      564.93      6.21 o 
   1   2   6       11.66       12.93      0.39 o 
   2   2   6        3.11        4.96      0.25 o 
   3   2   6       31.41       26.87      0.73 o 
   4   2   6       11.18       10.24      0.42 o 
   5   2   6        0.14        0.44      0.30 o 
   6   2   6        1.26        0.87      0.40 o 
  -6   3   6        6.34        6.34      0.49 o 
  -5   3   6        3.84        3.48      0.25 o 
  -4   3   6       83.08       92.01      1.26 o 
  -3   3   6      101.91       98.41      1.30 o 
  -2   3   6       14.47       11.94      0.27 o 
  -1   3   6     1662.35     1728.18     18.94 o 
   0   3   6        6.64        7.74      0.20 o 
   1   3   6       95.73       94.42      1.11 o 
   2   3   6       86.55       82.44      1.10 o 
   3   3   6      199.16      181.95      3.07 o 
   4   3   6        0.06        0.04      0.20 o 
   5   3   6       19.81       19.74      0.61 o 
  -6   4   6       11.25       12.89      0.61 o 
  -5   4   6        0.06        0.08      0.17 o 
  -4   4   6        8.16        7.69      0.28 o 
  -3   4   6        2.28        2.11      0.20 o 
  -2   4   6        5.83        9.27      0.25 o 
  -1   4   6      110.55      103.59      1.21 o 
   0   4   6       18.80       12.98      0.26 o 
   1   4   6       31.88       26.43      0.38 o 
   2   4   6        1.10        1.57      0.13 o 
   3   4   6        1.67        1.72      0.51 o 
   4   4   6       15.19       12.48      0.46 o 
   5   4   6       30.52       31.03      0.79 o 
  -6   5   6       25.51       28.36      1.40 o 
  -5   5   6       28.44       27.10      0.77 o 
  -4   5   6        1.64        0.65      0.19 o 
  -3   5   6        6.52        5.20      0.32 o 
  -2   5   6      275.58      290.67      3.55 o 
  -1   5   6        7.57       11.92      0.27 o 
   0   5   6      381.00      382.89      4.60 o 
   1   5   6        0.46        1.01      0.08 o 
   2   5   6       45.67       44.34      0.74 o 
   3   5   6      160.09      142.75      2.46 o 
   4   5   6        4.67        4.16      0.34 o 
   5   5   6        0.52        0.75      0.25 o 
  -6   6   6        0.00        0.20      0.25 o 
  -5   6   6        9.65        9.06      0.42 o 
  -4   6   6       44.50       46.02      0.73 o 
  -3   6   6       54.22       60.01      0.87 o 
  -2   6   6       16.96       17.88      0.47 o 
  -1   6   6       30.87       28.78      0.46 o 
   0   6   6       75.36       83.35      1.00 o 
   1   6   6        4.11        2.90      0.14 o 
   2   6   6       66.28       63.81      1.15 o 
   3   6   6        0.17        0.84      0.35 o 
   4   6   6       18.29       17.56      0.65 o 
   5   6   6        3.70        4.52      0.38 o 
  -6   7   6        2.16        1.96      0.31 o 
  -5   7   6       16.41       11.93      0.40 o 
  -4   7   6      216.01      181.51      2.32 o 
  -3   7   6        0.02       -0.11      0.11 o 
  -2   7   6       32.04       25.70      0.45 o 
  -1   7   6      149.47      154.03      1.93 o 
   0   7   6        2.80        3.99      0.20 o 
   1   7   6        2.92        2.44      0.20 o 
   2   7   6       71.21       67.61      1.08 o 
   3   7   6       44.05       39.91      0.74 o 
   4   7   6        8.13        7.78      0.47 o 
   5   7   6        0.01        0.47      0.28 o 
  -6   8   6        2.41        3.57      0.35 o 
  -5   8   6        3.14        2.31      0.36 o 
  -4   8   6        2.87        4.44      0.28 o 
  -3   8   6        0.70        1.26      0.15 o 
  -2   8   6        4.92        4.68      0.28 o 
  -1   8   6      174.08      163.70      2.06 o 
   0   8   6       25.34       24.93      0.41 o 
   1   8   6       24.57       26.01      0.51 o 
   2   8   6       57.66       53.62      0.90 o 
   3   8   6      122.08      114.51      2.84 o 
   4   8   6       17.28       17.50      0.59 o 
   5   8   6        2.60        3.41      0.42 o 
  -6   9   6        3.18        2.76      0.34 o 
  -5   9   6        5.85        5.09      0.38 o 
  -4   9   6        4.09        2.77      0.23 o 
  -3   9   6        0.47        2.42      0.23 o 
  -2   9   6      142.95      133.69      1.72 o 
  -1   9   6      200.70      194.13      2.42 o 
   0   9   6       33.71       31.67      0.50 o 
   1   9   6        0.24        0.25      0.13 o 
   2   9   6        1.64        1.91      0.23 o 
   3   9   6       66.51       60.08      1.44 o 
   4   9   6       46.31       46.54      1.06 o 
   5   9   6        2.20        2.49      0.36 o 
  -5  10   6        2.54        3.20      0.32 o 
  -4  10   6        6.44        5.71      0.30 o 
  -3  10   6        0.52        0.23      0.15 o 
  -2  10   6        2.89        3.97      0.27 o 
  -1  10   6      107.80       95.98      1.27 o 
   0  10   6       68.24       62.19      0.97 o 
   1  10   6        5.49        6.02      0.40 o 
   2  10   6       19.73       15.66      0.41 o 
   3  10   6        7.00        6.81      0.52 o 
   4  10   6       37.15       37.31      1.14 o 
   5  10   6       46.22       49.40      1.18 o 
  -5  11   6        0.46        0.56      0.25 o 
  -4  11   6       11.47       11.28      0.42 o 
  -3  11   6      154.01      135.73      2.00 o 
  -2  11   6      143.65      132.40      1.72 o 
  -1  11   6      225.88      213.52      2.66 o 
   0  11   6        2.34        2.41      0.27 o 
   1  11   6        2.01        1.50      0.20 o 
   2  11   6       25.88       22.81      0.52 o 
   3  11   6        0.00        0.07      0.24 o 
   4  11   6        0.01        0.20      0.29 o 
  -5  12   6        8.30        9.79      0.49 o 
  -4  12   6       11.10       14.90      0.45 o 
  -3  12   6        6.55        7.10      0.31 o 
  -2  12   6       27.09       24.66      0.47 o 
  -1  12   6       24.45       23.21      0.49 o 
   0  12   6       58.35       54.26      1.04 o 
   1  12   6        0.89        1.23      0.20 o 
   2  12   6       58.57       56.88      0.99 o 
   3  12   6        9.67        8.85      0.37 o 
   4  12   6        0.17        0.25      0.28 o 
  -5  13   6        4.93        6.40      0.45 o 
  -4  13   6        1.48        2.10      0.27 o 
  -3  13   6       17.21       16.50      0.44 o 
  -2  13   6       30.33       28.20      0.57 o 
  -1  13   6       20.77       19.19      0.66 o 
   0  13   6      224.01      216.67      3.36 o 
   1  13   6       32.00       31.62      0.73 o 
   2  13   6       29.50       29.68      0.70 o 
   3  13   6        0.84        0.54      0.20 o 
   4  13   6        3.84        3.91      0.40 o 
  -4  14   6       28.19       27.29      0.76 o 
  -3  14   6       13.92       12.12      0.40 o 
  -2  14   6       10.67        9.08      0.39 o 
  -1  14   6       25.47       24.60      0.52 o 
   0  14   6       14.10       14.44      0.52 o 
   1  14   6       39.70       40.32      0.87 o 
   2  14   6        0.23        0.00      0.20 o 
   3  14   6        0.18       -0.13      0.20 o 
  -4  15   6        0.22        0.56      0.26 o 
  -3  15   6       34.19       36.32      0.73 o 
  -2  15   6        1.84        2.29      0.24 o 
  -1  15   6        7.13        6.87      0.33 o 
   0  15   6        1.85        2.89      0.29 o 
   1  15   6       37.52       39.39      0.86 o 
   2  15   6        9.27        7.31      0.40 o 
   3  15   6        0.41        0.52      0.23 o 
  -3  16   6       11.20       11.76      0.43 o 
  -2  16   6        1.19        2.14      0.36 o 
  -1  16   6        1.42        1.65      0.21 o 
   0  16   6        4.10        4.06      0.32 o 
   1  16   6        2.36        1.62      0.25 o 
   2  16   6       16.86       16.53      0.55 o 
   3  16   6        0.73        0.72      0.29 o 
  -3  17   6        9.67        8.27      0.45 o 
  -2  17   6        6.40        6.93      0.41 o 
  -1  17   6        2.79        3.64      0.31 o 
   0  17   6        3.29        3.32      0.36 o 
   1  17   6       12.40       13.02      0.49 o 
   2  17   6       19.89       22.89      0.67 o 
  -2  18   6       15.71       19.35      0.60 o 
  -1  18   6       11.49       14.42      0.50 o 
   0  18   6        9.07        8.48      1.09 o 
   1  18   6       20.12       19.43      0.72 o 
  -6   1   7        1.79        2.34      0.24 o 
  -5   1   7        5.44        5.79      0.31 o 
  -4   1   7       30.01       24.52      0.53 o 
  -3   1   7        1.17        0.53      0.27 o 
  -2   1   7        3.67        5.30      0.59 o 
  -1   1   7      527.53      532.37      5.87 o 
   0   1   7        3.54        3.40      0.23 o 
   1   1   7      243.47      238.93      2.69 o 
   2   1   7       28.00       23.06      0.49 o 
   3   1   7      411.14      388.04      5.45 o 
   4   1   7        3.40        3.09      0.30 o 
   5   1   7        3.61        4.13      0.48 o 
  -6   2   7        0.01       -0.06      0.19 o 
  -5   2   7       21.58       21.94      0.52 o 
  -4   2   7       31.54       29.68      0.60 o 
  -3   2   7      422.36      396.53      4.82 o 
  -2   2   7      166.65      167.51      2.10 o 
  -1   2   7      618.67      645.78      8.70 o 
   0   2   7       42.51       39.33      0.53 o 
   1   2   7        0.77        2.14      0.23 o 
   2   2   7       19.44       17.22      0.35 o 
   3   2   7       95.46       95.71      3.18 o 
   4   2   7       10.71       10.20      0.43 o 
   5   2   7       12.16       11.57      0.62 o 
  -6   3   7        0.91        1.07      0.30 o 
  -5   3   7        0.29        0.35      0.17 o 
  -4   3   7        0.00       -0.13      0.13 o 
  -3   3   7        9.99       11.13      0.35 o 
  -2   3   7        4.83        4.50      0.20 o 
  -1   3   7      621.72      643.76      7.06 o 
   0   3   7       58.54       59.77      0.75 o 
   1   3   7       26.05       19.26      0.32 o 
   2   3   7       10.50        9.05      0.28 o 
   3   3   7       59.96       59.19      1.16 o 
   4   3   7       32.47       28.23      0.71 o 
   5   3   7       21.39       22.06      0.82 o 
  -6   4   7        1.72        1.94      0.42 o 
  -5   4   7        3.92        4.55      0.28 o 
  -4   4   7       42.68       37.58      0.71 o 
  -3   4   7      307.87      289.56      3.57 o 
  -2   4   7        0.46        0.74      0.11 o 
  -1   4   7       37.01       35.59      0.55 o 
   0   4   7        0.07        0.08      0.07 o 
   1   4   7        6.77        5.86      0.18 o 
   2   4   7       14.68       13.66      0.31 o 
   3   4   7        1.09        1.63      0.28 o 
   4   4   7        0.44        0.73      0.24 o 
   5   4   7       10.62       13.99      0.59 o 
  -6   5   7       21.17       22.62      1.68 o 
  -5   5   7        1.99        2.76      0.24 o 
  -4   5   7        0.05        0.14      0.15 o 
  -3   5   7       36.10       39.16      0.69 o 
  -2   5   7        3.20        1.99      0.16 o 
  -1   5   7       15.47       14.91      0.32 o 
   0   5   7       11.05        9.99      0.25 o 
   1   5   7        0.18        0.13      0.10 o 
   2   5   7        4.02        5.28      0.25 o 
   3   5   7       57.73       53.76      1.08 o 
   4   5   7       25.90       22.95      0.64 o 
   5   5   7       22.09       24.17      0.70 o 
  -6   6   7       11.91       15.86      0.68 o 
  -5   6   7       10.80       10.36      0.39 o 
  -4   6   7        8.24        5.89      0.26 o 
  -3   6   7       11.97        9.85      0.35 o 
  -2   6   7        5.79        5.84      0.23 o 
  -1   6   7      109.95      111.42      1.44 o 
   0   6   7       16.99       18.49      0.40 o 
   1   6   7       42.05       41.45      0.99 o 
   2   6   7      180.43      163.49      2.35 o 
   3   6   7       13.30       13.09      0.46 o 
   4   6   7        1.19        0.87      0.24 o 
   5   6   7        0.56        1.21      0.39 o 
  -6   7   7        1.57        1.67      0.61 o 
  -5   7   7       42.05       38.55      0.96 o 
  -4   7   7        1.54        1.98      0.18 o 
  -3   7   7      184.83      167.30      2.14 o 
  -2   7   7       15.21       13.72      0.32 o 
  -1   7   7        4.07        4.73      0.31 o 
   0   7   7        1.91        1.99      0.18 o 
   1   7   7        1.99        2.49      0.18 o 
   2   7   7        5.28        5.11      0.26 o 
   3   7   7       11.98       10.08      0.41 o 
   4   7   7        7.52        8.19      0.49 o 
   5   7   7       11.40       12.59      0.53 o 
  -6   8   7        5.72        7.16      0.59 o 
  -5   8   7       20.82       17.83      0.49 o 
  -4   8   7        1.88        1.74      0.20 o 
  -3   8   7       10.10        5.95      0.26 o 
  -2   8   7        8.94        7.98      0.26 o 
  -1   8   7      101.69       94.65      1.26 o 
   0   8   7      256.45      246.26      3.37 o 
   1   8   7       40.91       41.66      0.77 o 
   2   8   7       50.40       44.56      0.89 o 
   3   8   7       32.72       28.61      0.70 o 
   4   8   7        0.37       -0.01      0.42 o 
   5   8   7        0.00        0.32      0.27 o 
  -5   9   7        0.38        0.05      0.23 o 
  -4   9   7       15.82       13.98      0.69 o 
  -3   9   7        0.82        1.14      0.16 o 
  -2   9   7        5.74        5.70      0.24 o 
  -1   9   7       33.33       32.02      0.53 o 
   0   9   7      292.80      283.34      3.86 o 
   1   9   7        0.80        0.67      0.17 o 
   2   9   7       48.76       47.83      0.95 o 
   3   9   7        1.29        1.05      0.21 o 
   4   9   7        2.89        2.65      0.72 o 
  -5  10   7        0.13       -0.13      0.22 o 
  -4  10   7        4.83        5.51      0.34 o 
  -3  10   7      117.84      104.18      1.42 o 
  -2  10   7        0.18        0.16      0.14 o 
  -1  10   7      221.25      212.33      2.65 o 
   0  10   7       60.51       61.30      0.97 o 
   1  10   7        9.33       10.65      0.39 o 
   2  10   7       65.21       60.16      1.23 o 
   3  10   7        0.02        0.15      0.18 o 
   4  10   7        3.65        2.25      0.58 o 
  -5  11   7        1.98        1.50      0.29 o 
  -4  11   7        4.65        5.76      0.32 o 
  -3  11   7       23.88       23.13      0.53 o 
  -2  11   7       12.58       11.85      0.32 o 
  -1  11   7      100.28       96.34      1.30 o 
   0  11   7        2.41        2.23      0.21 o 
   1  11   7        0.13        0.14      0.17 o 
   2  11   7        2.28        1.67      0.23 o 
   3  11   7        4.51        3.62      0.29 o 
   4  11   7        1.62        0.65      0.31 o 
  -5  12   7        0.41        0.82      0.31 o 
  -4  12   7       92.15       91.65      1.48 o 
  -3  12   7        0.34        0.76      0.18 o 
  -2  12   7       29.25       29.19      0.53 o 
  -1  12   7       15.37       15.40      0.40 o 
   0  12   7       12.21       12.17      0.57 o 
   1  12   7       85.81       81.43      1.48 o 
   2  12   7        4.26        3.80      0.32 o 
   3  12   7        2.61        1.98      0.24 o 
   4  12   7        1.42        1.82      0.32 o 
  -4  13   7        6.86        7.97      0.38 o 
  -3  13   7        6.12        7.51      0.33 o 
  -2  13   7       21.12       18.52      0.45 o 
  -1  13   7        9.06        6.80      0.42 o 
   0  13   7       38.06       37.63      0.82 o 
   1  13   7        4.73        5.37      0.36 o 
   2  13   7        5.80        5.21      0.35 o 
   3  13   7        6.23        7.58      0.40 o 
  -4  14   7        5.60        5.39      0.35 o 
  -3  14   7        7.35        7.27      0.34 o 
  -2  14   7        2.08        1.63      0.22 o 
  -1  14   7       22.29       21.46      0.58 o 
   0  14   7       48.55       46.06      0.96 o 
   1  14   7       21.58       24.00      0.65 o 
   2  14   7        2.89        3.46      0.46 o 
   3  14   7        0.76        1.19      0.25 o 
  -3  15   7        4.22        5.11      0.37 o 
  -2  15   7        2.69        2.81      0.68 o 
  -1  15   7        2.39        2.53      0.26 o 
   0  15   7        1.37        1.01      0.32 o 
   1  15   7        3.18        2.87      0.38 o 
   2  15   7       27.99       26.75      0.71 o 
   3  15   7        0.75        0.56      0.25 o 
  -3  16   7        0.07        0.16      0.22 o 
  -2  16   7        9.13       10.65      0.56 o 
  -1  16   7        2.77        4.49      0.33 o 
   0  16   7        0.01        0.20      0.22 o 
   1  16   7        1.27        1.13      0.25 o 
   2  16   7        0.01        0.12      0.29 o 
  -2  17   7        0.01        0.35      0.22 o 
  -1  17   7        5.77        7.26      0.37 o 
   0  17   7       18.05       19.59      0.72 o 
   1  17   7        0.91        0.89      0.25 o 
  -1  18   7        8.16        6.52      0.87 o 
   0  18   7        3.83        4.95      0.45 o 
  -6   0   8       17.90       16.87      0.70 o 
  -5   0   8       16.29       15.56      0.63 o 
  -4   0   8      130.77      131.48      2.74 o 
  -3   0   8      176.80      181.17      3.63 o 
  -2   0   8      165.40      160.16      2.64 o 
  -1   0   8      111.93      106.86      1.81 o 
   0   0   8       42.42       44.21      1.18 o 
   1   0   8       66.72       62.49      1.13 o 
   2   0   8       35.92       36.84      0.98 o 
   3   0   8       55.26       50.87      1.39 o 
   4   0   8      164.15      146.42      4.53 o 
   5   0   8        8.02        9.73      0.85 o 
  -6   1   8       14.31       15.09      0.48 o 
  -5   1   8        7.47        7.32      0.34 o 
  -4   1   8       68.22       62.89      1.05 o 
  -3   1   8      327.78      333.82      4.54 o 
  -2   1   8        0.73        0.49      0.25 o 
  -1   1   8       47.15       50.20      0.67 o 
   0   1   8       51.18       55.57      0.72 o 
   1   1   8       43.81       41.78      0.63 o 
   2   1   8       51.64       54.51      0.93 o 
   3   1   8       59.40       53.33      0.99 o 
   4   1   8        9.71        9.55      1.90 o 
   5   1   8        0.01       -0.32      0.32 o 
  -6   2   8        0.32        0.65      0.22 o 
  -5   2   8       49.34       49.50      0.89 o 
  -4   2   8       49.20       44.99      0.81 o 
  -3   2   8       54.83       51.08      1.36 o 
  -2   2   8        7.51       10.19      0.28 o 
  -1   2   8      103.44       97.86      1.30 o 
   0   2   8        1.91        1.15      0.39 o 
   1   2   8       13.90       14.28      0.28 o 
   2   2   8       81.64       75.67      1.21 o 
   3   2   8        1.11        1.57      0.25 o 
   4   2   8        0.16        0.89      0.34 o 
   5   2   8       12.26       11.94      0.65 o 
  -6   3   8       39.54       46.63      1.16 o 
  -5   3   8        6.31        6.20      0.31 o 
  -4   3   8       21.99       20.36      0.56 o 
  -3   3   8      160.12      167.66      2.15 o 
  -2   3   8      122.02      121.46      1.68 o 
  -1   3   8       32.40       37.08      0.58 o 
   0   3   8      278.23      293.89      3.30 o 
   1   3   8        0.04        0.20      0.10 o 
   2   3   8       37.95       36.82      0.69 o 
   3   3   8       74.14       68.32      1.32 o 
   4   3   8        6.50        5.38      0.38 o 
   5   3   8        0.37        0.71      0.34 o 
  -6   4   8        9.30       10.82      0.69 o 
  -5   4   8        0.44        0.27      0.19 o 
  -4   4   8        2.99        3.14      0.21 o 
  -3   4   8        6.69        8.14      0.29 o 
  -2   4   8       12.88       11.39      0.30 o 
  -1   4   8       16.57       18.11      0.40 o 
   0   4   8        2.04        2.96      0.18 o 
   1   4   8        9.36       11.19      0.28 o 
   2   4   8       29.65       26.31      0.53 o 
   3   4   8        5.27        5.46      0.43 o 
   4   4   8        0.19        0.38      0.49 o 
   5   4   8        0.12        0.09      0.32 o 
  -6   5   8        1.16        0.89      0.32 o 
  -5   5   8       14.21       15.03      0.50 o 
  -4   5   8        5.81        4.53      0.28 o 
  -3   5   8       13.99        9.63      0.30 o 
  -2   5   8        0.35        0.73      0.14 o 
  -1   5   8       16.66       16.25      0.34 o 
   0   5   8       41.61       39.04      0.90 o 
   1   5   8       37.31       33.50      0.55 o 
   2   5   8        0.01        0.19      0.14 o 
   3   5   8       56.67       54.59      1.13 o 
   4   5   8        1.23        0.89      0.24 o 
   5   5   8        7.68        7.77      0.45 o 
  -6   6   8        2.70        3.30      0.39 o 
  -5   6   8        6.27        5.76      0.35 o 
  -4   6   8       46.19       42.54      0.71 o 
  -3   6   8       13.07       13.35      0.38 o 
  -2   6   8      106.52      105.50      1.41 o 
  -1   6   8      120.08      117.02      1.52 o 
   0   6   8      125.36      124.54      1.61 o 
   1   6   8        0.20       -0.12      0.12 o 
   2   6   8        2.00        2.06      0.19 o 
   3   6   8       57.35       52.16      1.37 o 
   4   6   8        0.63        0.22      0.23 o 
   5   6   8        1.63        2.10      0.32 o 
  -5   7   8        0.01        0.34      0.19 o 
  -4   7   8       48.73       39.10      0.67 o 
  -3   7   8       49.63       38.95      0.65 o 
  -2   7   8      107.77      103.24      1.38 o 
  -1   7   8       82.42       76.23      1.05 o 
   0   7   8        5.54        6.26      0.34 o 
   1   7   8        0.00       -0.05      0.13 o 
   2   7   8        1.34        1.02      0.17 o 
   3   7   8        3.83        3.63      0.32 o 
   4   7   8        2.35        3.01      0.31 o 
  -5   8   8        1.31        2.73      0.25 o 
  -4   8   8        0.00       -0.14      0.14 o 
  -3   8   8        2.81        2.88      0.22 o 
  -2   8   8       38.38       36.60      0.61 o 
  -1   8   8       39.51       36.36      0.71 o 
   0   8   8       41.52       41.92      0.65 o 
   1   8   8        1.30        0.98      0.19 o 
   2   8   8        4.89        3.97      0.26 o 
   3   8   8        3.63        3.65      0.38 o 
   4   8   8        8.18        8.13      0.44 o 
  -5   9   8        1.75        1.50      0.23 o 
  -4   9   8        2.40        1.98      0.28 o 
  -3   9   8       20.21       15.75      0.38 o 
  -2   9   8       65.79       56.34      0.84 o 
  -1   9   8      269.24      265.52      3.28 o 
   0   9   8       56.98       57.38      0.93 o 
   1   9   8        0.02       -0.14      0.16 o 
   2   9   8        3.26        3.74      0.27 o 
   3   9   8        0.13       -0.21      0.21 o 
   4   9   8        0.26        0.19      0.28 o 
  -5  10   8       27.40       29.89      0.73 o 
  -4  10   8        0.29        0.01      0.16 o 
  -3  10   8        9.31        7.13      0.28 o 
  -2  10   8       93.62       84.94      1.18 o 
  -1  10   8       41.28       38.37      0.62 o 
   0  10   8       70.02       64.34      1.21 o 
   1  10   8       19.96       19.00      0.53 o 
   2  10   8       40.15       36.72      0.81 o 
   3  10   8        5.67        5.97      0.46 o 
   4  10   8        0.19        0.03      0.25 o 
  -5  11   8        7.37        7.38      0.46 o 
  -4  11   8        0.94        1.96      0.23 o 
  -3  11   8       12.46       12.66      0.39 o 
  -2  11   8        7.22        6.75      0.27 o 
  -1  11   8       52.64       47.73      0.82 o 
   0  11   8       85.39       80.33      1.46 o 
   1  11   8        0.01        0.36      0.20 o 
   2  11   8       21.68       22.26      0.64 o 
   3  11   8        1.00        1.53      0.23 o 
   4  11   8       12.27       12.73      0.54 o 
  -4  12   8       10.97       11.66      0.42 o 
  -3  12   8       27.74       28.33      0.61 o 
  -2  12   8        0.87        1.06      0.16 o 
  -1  12   8       13.27       13.29      0.39 o 
   0  12   8        1.94        1.73      0.23 o 
   1  12   8        2.28        2.68      0.28 o 
   2  12   8       37.05       37.81      0.85 o 
   3  12   8        0.83        0.71      0.23 o 
  -4  13   8        7.47       10.99      0.42 o 
  -3  13   8        6.19        6.72      0.36 o 
  -2  13   8       15.12       12.87      0.39 o 
  -1  13   8       27.68       25.56      0.55 o 
   0  13   8       21.52       20.92      0.58 o 
   1  13   8       42.37       40.84      0.90 o 
   2  13   8       42.07       45.76      0.98 o 
   3  13   8        0.00       -0.21      0.21 o 
  -3  14   8        0.96        1.54      0.21 o 
  -2  14   8        0.09        0.13      0.18 o 
  -1  14   8        1.11        0.90      0.17 o 
   0  14   8        1.93        2.14      0.43 o 
   1  14   8       17.46       17.07      0.55 o 
   2  14   8        0.17        0.12      0.28 o 
  -3  15   8        0.83        0.35      0.22 o 
  -2  15   8        0.05       -0.17      0.17 o 
  -1  15   8        1.77        1.67      0.24 o 
   0  15   8       18.35       18.95      0.57 o 
   1  15   8        2.24        1.06      0.31 o 
   2  15   8        9.23       10.13      0.47 o 
  -2  16   8        0.15       -0.19      0.19 o 
  -1  16   8        0.70        1.51      0.29 o 
   0  16   8       20.23       20.71      0.61 o 
   1  16   8       13.65       13.82      0.52 o 
  -1  17   8        3.95        4.61      0.43 o 
   0  17   8        0.38       -0.07      0.22 o 
  -6   1   9       25.19       29.22      0.68 o 
  -5   1   9        0.90        0.49      0.19 o 
  -4   1   9       32.20       31.54      0.64 o 
  -3   1   9       25.78       24.98      0.56 o 
  -2   1   9      245.94      245.52      3.06 o 
  -1   1   9        8.45        8.18      0.24 o 
   0   1   9        0.47        0.67      0.14 o 
   1   1   9       16.06       12.76      0.32 o 
   2   1   9        0.88        0.73      0.18 o 
   3   1   9       10.48       10.33      0.49 o 
   4   1   9        1.70        2.88      0.40 o 
  -6   2   9        8.47       10.75      0.43 o 
  -5   2   9        6.31        6.89      0.34 o 
  -4   2   9        1.07        1.21      0.20 o 
  -3   2   9       40.45       38.58      0.73 o 
  -2   2   9      433.05      430.65      5.83 o 
  -1   2   9        0.51        0.41      0.12 o 
   0   2   9      128.54      126.52      1.50 o 
   1   2   9        9.44        9.73      0.30 o 
   2   2   9       22.52       20.61      0.49 o 
   3   2   9        0.04        0.13      0.30 o 
   4   2   9       38.89       36.90      1.09 o 
  -6   3   9        4.44        3.88      0.65 o 
  -5   3   9        0.03        0.13      0.20 o 
  -4   3   9        0.76        0.39      0.21 o 
  -3   3   9       35.79       33.96      0.60 o 
  -2   3   9      260.14      252.83      3.15 o 
  -1   3   9       19.90       17.91      0.38 o 
   0   3   9        7.67        7.05      0.24 o 
   1   3   9       10.51        8.50      0.27 o 
   2   3   9       24.24       26.09      0.65 o 
   3   3   9        2.71        2.17      0.26 o 
   4   3   9       26.30       27.70      0.74 o 
  -5   4   9       11.45       10.47      0.39 o 
  -4   4   9        7.60        5.95      0.30 o 
  -3   4   9       45.39       38.26      0.65 o 
  -2   4   9       38.43       35.87      0.61 o 
  -1   4   9       27.09       25.70      0.47 o 
   0   4   9        7.23        7.91      0.26 o 
   1   4   9        0.35        0.08      0.12 o 
   2   4   9       35.23       34.20      0.78 o 
   3   4   9       29.44       27.98      0.71 o 
   4   4   9        0.03        0.11      0.27 o 
  -5   5   9        4.65        4.25      0.32 o 
  -4   5   9        4.47        3.08      0.24 o 
  -3   5   9        0.26        0.12      0.13 o 
  -2   5   9       11.49       10.22      0.31 o 
  -1   5   9       26.97       25.67      0.48 o 
   0   5   9       52.12       51.28      0.76 o 
   1   5   9        3.46        3.23      0.20 o 
   2   5   9       30.50       30.46      0.72 o 
   3   5   9        1.30        1.52      0.25 o 
   4   5   9       15.68       18.23      0.60 o 
  -5   6   9        2.90        1.88      0.23 o 
  -4   6   9        0.22        0.27      0.15 o 
  -3   6   9       39.30       34.81      0.61 o 
  -2   6   9      119.70      116.86      1.56 o 
  -1   6   9       25.03       25.18      0.52 o 
   0   6   9        1.86        2.89      0.21 o 
   1   6   9       54.30       52.10      0.88 o 
   2   6   9      115.61      114.99      2.15 o 
   3   6   9        0.23       -0.08      0.21 o 
   4   6   9        2.28        2.59      0.32 o 
  -5   7   9       28.06       29.38      0.76 o 
  -4   7   9       11.13        9.46      0.33 o 
  -3   7   9        0.17        0.30      0.15 o 
  -2   7   9       20.55       19.49      0.42 o 
  -1   7   9       54.67       49.52      0.91 o 
   0   7   9       18.29       18.70      0.39 o 
   1   7   9        3.67        4.16      0.31 o 
   2   7   9       15.47       18.80      0.50 o 
   3   7   9        2.03        1.29      0.25 o 
   4   7   9       43.67       46.21      1.19 o 
  -5   8   9       35.04       39.97      0.82 o 
  -4   8   9        4.02        2.93      0.22 o 
  -3   8   9       13.76       13.89      0.37 o 
  -2   8   9       34.97       31.67      0.56 o 
  -1   8   9       13.57       11.85      0.32 o 
   0   8   9       35.15       33.55      0.75 o 
   1   8   9       11.11        9.69      0.39 o 
   2   8   9        2.15        2.41      0.30 o 
   3   8   9        0.00       -0.16      0.22 o 
   4   8   9        0.69        1.04      0.29 o 
  -5   9   9       10.15       12.94      0.46 o 
  -4   9   9        5.55        4.50      0.31 o 
  -3   9   9       29.19       27.08      0.53 o 
  -2   9   9        6.07        6.26      0.27 o 
  -1   9   9        0.02       -0.10      0.12 o 
   0   9   9        2.77        3.60      0.30 o 
   1   9   9       51.14       49.21      1.05 o 
   2   9   9       15.41       16.38      0.63 o 
   3   9   9        4.20        4.35      0.36 o 
   4   9   9        9.72       12.78      0.65 o 
  -4  10   9        0.79        1.67      0.22 o 
  -3  10   9       18.59       18.54      0.43 o 
  -2  10   9       32.73       27.54      0.52 o 
  -1  10   9        4.31        3.04      0.24 o 
   0  10   9      126.97      125.91      2.18 o 
   1  10   9       27.33       27.78      0.69 o 
   2  10   9        0.97        0.43      0.22 o 
   3  10   9        2.20        2.06      0.35 o 
  -4  11   9        2.08        2.01      0.24 o 
  -3  11   9        0.22        0.27      0.16 o 
  -2  11   9       16.37       16.97      0.40 o 
  -1  11   9        0.38        0.59      0.16 o 
   0  11   9       41.07       38.51      0.85 o 
   1  11   9        0.23        0.25      0.21 o 
   2  11   9        1.07        1.20      0.25 o 
   3  11   9        0.57        0.43      0.31 o 
  -4  12   9       12.88       10.07      0.41 o 
  -3  12   9        7.81        9.35      0.37 o 
  -2  12   9        0.05       -0.06      0.16 o 
  -1  12   9        2.09        2.92      0.23 o 
   0  12   9        7.69        8.01      0.39 o 
   1  12   9      117.15      117.83      2.08 o 
   2  12   9       15.06       15.91      0.54 o 
   3  12   9        0.33        0.24      0.32 o 
  -3  13   9        0.01        0.00      0.18 o 
  -2  13   9        2.66        2.73      0.23 o 
  -1  13   9        3.76        3.07      0.24 o 
   0  13   9       11.84        9.66      0.42 o 
   1  13   9       20.78       22.50      0.64 o 
   2  13   9        0.01       -0.06      0.23 o 
  -3  14   9        7.52        7.33      0.37 o 
  -2  14   9        4.38        3.40      0.30 o 
  -1  14   9        1.68        1.42      0.24 o 
   0  14   9        0.50        0.25      0.22 o 
   1  14   9        7.15        8.33      0.43 o 
   2  14   9        2.23        1.95      0.29 o 
  -2  15   9        4.76        5.68      0.36 o 
  -1  15   9        1.56        1.74      0.32 o 
   0  15   9        4.62        5.00      0.35 o 
   1  15   9        0.27        0.19      0.23 o 
  -1  16   9       22.40       22.40      1.08 o 
   0  16   9        1.38        1.76      0.27 o 
  -5   0  10       41.95       38.36      1.11 o 
  -4   0  10        0.32        0.50      0.32 o 
  -3   0  10       54.14       51.07      1.32 o 
  -2   0  10        8.83       10.37      1.83 o 
  -1   0  10       87.77       95.32      1.67 o 
   0   0  10        3.42        2.60      0.41 o 
   1   0  10        0.00        0.72      0.25 o 
   2   0  10       49.79       49.10      1.25 o 
   3   0  10        6.75       10.53      0.78 o 
   4   0  10        1.73        2.18      0.53 o 
  -5   1  10       25.63       26.92      0.64 o 
  -4   1  10        1.28        1.73      0.22 o 
  -3   1  10       37.37       33.89      0.82 o 
  -2   1  10       53.06       59.00      1.22 o 
  -1   1  10        0.03        0.23      0.25 o 
   0   1  10        2.17        2.34      0.15 o 
   1   1  10       49.15       50.81      0.89 o 
   2   1  10       12.82       13.75      0.44 o 
   3   1  10       27.65       29.21      0.74 o 
   4   1  10        8.66        6.53      0.52 o 
  -5   2  10        0.36        0.32      0.23 o 
  -4   2  10        2.07        2.36      0.23 o 
  -3   2  10       96.04       92.63      1.45 o 
  -2   2  10      120.76      130.03      1.73 o 
  -1   2  10        5.57        5.58      0.25 o 
   0   2  10        1.57        1.70      0.14 o 
   1   2  10        0.21        0.33      0.14 o 
   2   2  10       16.27       16.48      0.45 o 
   3   2  10        0.12        0.63      0.25 o 
   4   2  10        2.84        4.09      0.48 o 
  -5   3  10        8.26       10.71      0.42 o 
  -4   3  10        0.43        0.58      0.18 o 
  -3   3  10       24.93       24.55      0.57 o 
  -2   3  10      209.48      209.54      2.66 o 
  -1   3  10        5.12        5.24      0.25 o 
   0   3  10       16.31       17.95      0.60 o 
   1   3  10       18.23       19.99      0.42 o 
   2   3  10        1.78        1.53      0.23 o 
   3   3  10       26.37       28.55      0.73 o 
   4   3  10       12.57       12.53      0.63 o 
  -5   4  10        8.75        9.35      0.40 o 
  -4   4  10        6.92        7.39      0.33 o 
  -3   4  10       12.98       13.95      0.42 o 
  -2   4  10        0.00        0.01      0.23 o 
  -1   4  10        2.12        2.32      0.18 o 
   0   4  10        1.67        1.38      0.15 o 
   1   4  10        3.01        3.62      0.24 o 
   2   4  10       16.32       15.48      0.59 o 
   3   4  10        0.28        0.25      0.31 o 
   4   4  10        7.05        7.05      0.43 o 
  -5   5  10        2.54        2.69      0.27 o 
  -4   5  10        2.79        3.68      0.27 o 
  -3   5  10        1.20        0.91      0.16 o 
  -2   5  10       77.82       74.87      1.20 o 
  -1   5  10       34.03       34.03      0.59 o 
   0   5  10        8.14        7.97      0.28 o 
   1   5  10       38.31       32.75      0.74 o 
   2   5  10        0.48       -0.17      0.20 o 
   3   5  10        8.05       10.27      0.45 o 
   4   5  10        4.75        5.18      0.41 o 
  -5   6  10        2.77        3.86      0.31 o 
  -4   6  10        9.10        6.91      0.33 o 
  -3   6  10       21.34       20.16      0.45 o 
  -2   6  10        0.96        1.44      0.17 o 
  -1   6  10        0.25       -0.04      0.13 o 
   0   6  10       42.37       40.72      0.75 o 
   1   6  10       50.27       55.49      1.10 o 
   2   6  10        0.13        0.00      0.22 o 
   3   6  10        0.00       -0.22      0.22 o 
   4   6  10        0.45        0.76      0.36 o 
  -5   7  10       10.47       11.90      0.50 o 
  -4   7  10        1.31        1.19      0.20 o 
  -3   7  10       13.05       10.41      0.52 o 
  -2   7  10        3.05        3.11      0.22 o 
  -1   7  10        9.20        8.08      0.29 o 
   0   7  10        0.06        0.01      0.16 o 
   1   7  10       46.35       47.88      0.99 o 
   2   7  10        0.09        0.19      0.28 o 
   3   7  10       11.52       11.93      0.53 o 
  -4   8  10        8.01       10.34      0.36 o 
  -3   8  10        0.92        0.85      0.17 o 
  -2   8  10        5.89        5.80      0.28 o 
  -1   8  10        6.52        5.71      0.31 o 
   0   8  10        4.06        3.92      0.31 o 
   1   8  10        3.02        2.72      0.26 o 
   2   8  10        2.03        1.55      0.32 o 
   3   8  10        1.19        0.54      0.26 o 
  -4   9  10        2.87        3.27      0.25 o 
  -3   9  10       29.28       27.27      0.54 o 
  -2   9  10       26.22       25.74      0.51 o 
  -1   9  10        6.39        5.38      0.26 o 
   0   9  10       37.78       39.12      0.86 o 
   1   9  10        8.80       10.91      0.53 o 
   2   9  10        0.73        0.33      0.22 o 
   3   9  10        1.21        1.33      0.35 o 
  -4  10  10        8.62       10.50      0.41 o 
  -3  10  10        5.83        5.50      0.28 o 
  -2  10  10        7.09        5.84      0.27 o 
  -1  10  10        4.30        4.29      0.28 o 
   0  10  10        0.06        0.51      0.22 o 
   1  10  10       22.55       22.19      0.63 o 
   2  10  10        8.59        8.88      0.43 o 
   3  10  10        0.06       -0.14      0.30 o 
  -4  11  10        1.62        1.26      0.22 o 
  -3  11  10        5.40        3.64      0.27 o 
  -2  11  10       11.35       11.16      0.34 o 
  -1  11  10        6.87        6.36      0.31 o 
   0  11  10      103.07       98.91      1.80 o 
   1  11  10       23.30       22.51      0.64 o 
   2  11  10        0.96        0.65      0.24 o 
  -3  12  10       23.95       25.50      0.67 o 
  -2  12  10        2.67        4.10      0.31 o 
  -1  12  10       27.75       25.62      0.82 o 
   0  12  10        0.20        0.41      0.22 o 
   1  12  10        0.52        0.87      0.25 o 
   2  12  10        3.94        5.43      0.40 o 
  -3  13  10       45.04       50.19      0.94 o 
  -2  13  10        2.19        2.74      0.24 o 
  -1  13  10        6.27        5.78      0.37 o 
   0  13  10        5.49        5.50      0.54 o 
   1  13  10        6.00        6.02      0.40 o 
  -2  14  10        5.67        5.21      0.36 o 
  -1  14  10        8.35        7.89      0.41 o 
   0  14  10        9.62        8.93      0.43 o 
   1  14  10       26.17       28.87      0.95 o 
  -5   1  11        0.10        0.52      0.22 o 
  -4   1  11        0.14        0.07      0.21 o 
  -3   1  11        8.68       10.01      0.39 o 
  -2   1  11        1.30        0.68      0.20 o 
  -1   1  11       15.23       16.95      0.89 o 
   0   1  11        1.35        0.66      0.13 o 
   1   1  11        0.04        0.23      0.17 o 
   2   1  11        1.16        1.42      0.39 o 
   3   1  11       82.80       90.37      2.11 o 
  -5   2  11        1.90        2.74      0.29 o 
  -4   2  11        0.72        0.50      0.19 o 
  -3   2  11        2.85        2.89      0.27 o 
  -2   2  11       10.74       11.17      0.49 o 
  -1   2  11      139.88      148.58      1.95 o 
   0   2  11        0.02       -0.07      0.13 o 
   1   2  11       27.51       29.54      0.62 o 
   2   2  11        4.80        5.06      0.35 o 
   3   2  11        0.39        1.36      0.44 o 
  -5   3  11        0.67        1.27      0.24 o 
  -4   3  11        0.11       -0.16      0.16 o 
  -3   3  11       20.19       20.21      0.61 o 
  -2   3  11      121.05      117.85      1.80 o 
  -1   3  11        0.26        0.57      0.19 o 
   0   3  11       11.84       10.89      0.36 o 
   1   3  11        3.26        2.81      0.24 o 
   2   3  11        0.06        0.17      0.21 o 
   3   3  11       11.11       14.14      0.54 o 
  -5   4  11        4.85        3.82      0.44 o 
  -4   4  11        0.29        0.16      0.19 o 
  -3   4  11       56.68       57.66      1.18 o 
  -2   4  11       42.44       42.58      0.73 o 
  -1   4  11       19.48       19.92      0.44 o 
   0   4  11        1.59        0.87      0.18 o 
   1   4  11        1.13        0.72      0.26 o 
   2   4  11        4.56        5.51      0.37 o 
   3   4  11        0.06       -0.18      0.24 o 
  -4   5  11        9.96       10.04      0.39 o 
  -3   5  11        5.30        6.39      0.34 o 
  -2   5  11        4.54        4.68      0.28 o 
  -1   5  11       35.95       37.95      0.65 o 
   0   5  11        7.50        7.10      0.33 o 
   1   5  11        0.10        0.10      0.20 o 
   2   5  11        2.47        2.40      0.46 o 
   3   5  11        2.05        2.32      0.31 o 
  -4   6  11        2.11        3.25      0.27 o 
  -3   6  11       19.04       19.70      0.46 o 
  -2   6  11       12.09       10.91      0.35 o 
  -1   6  11       29.70       30.95      0.57 o 
   0   6  11        0.20        0.05      0.17 o 
   1   6  11        9.16        8.98      0.41 o 
   2   6  11        1.46        0.41      0.37 o 
   3   6  11        1.45        0.87      0.29 o 
  -4   7  11        6.93        7.44      0.37 o 
  -3   7  11       44.54       39.60      0.70 o 
  -2   7  11        6.22        5.97      0.41 o 
  -1   7  11       22.31       23.80      0.49 o 
   0   7  11        0.00       -0.18      0.18 o 
   1   7  11       13.98       14.76      0.50 o 
   2   7  11        6.45        5.84      0.49 o 
   3   7  11        0.04        0.23      0.33 o 
  -4   8  11        0.40        1.15      0.23 o 
  -3   8  11        8.60        9.38      0.34 o 
  -2   8  11        0.84        0.52      0.18 o 
  -1   8  11        1.06        1.30      0.20 o 
   0   8  11        0.01       -0.15      0.19 o 
   1   8  11        4.10        4.42      0.47 o 
   2   8  11       32.75       33.16      1.02 o 
  -4   9  11        0.78        1.16      0.21 o 
  -3   9  11        6.50        6.96      0.31 o 
  -2   9  11        2.93        3.11      0.22 o 
  -1   9  11        0.59        0.72      0.23 o 
   0   9  11       31.88       32.03      0.78 o 
   1   9  11        4.99        5.16      0.37 o 
   2   9  11        0.20        0.26      0.32 o 
  -3  10  11        8.34        6.99      0.32 o 
  -2  10  11       10.65       10.76      0.41 o 
  -1  10  11       19.62       18.41      0.58 o 
   0  10  11       29.32       27.66      0.72 o 
   1  10  11       67.31       74.97      1.45 o 
   2  10  11        0.77        1.08      0.35 o 
  -3  11  11       13.02       12.86      0.40 o 
  -2  11  11        4.17        3.11      0.26 o 
  -1  11  11        3.62        3.73      0.37 o 
   0  11  11        3.99        4.19      0.36 o 
   1  11  11        0.19        0.33      0.24 o 
  -2  12  11        3.94        5.29      0.49 o 
  -1  12  11        2.06        2.80      0.29 o 
   0  12  11        3.60        3.73      0.33 o 
   1  12  11        1.67        3.00      0.44 o 
  -1  13  11        5.48        5.29      0.39 o 
   0  13  11        0.59        0.40      0.30 o 
  -4   0  12       25.66       27.36      0.95 o 
  -3   0  12       34.12       36.03      1.13 o 
  -2   0  12       58.71       61.34      1.71 o 
  -1   0  12        0.05        0.33      0.28 o 
   0   0  12        5.59        7.67      0.47 o 
   1   0  12        0.00        0.08      0.26 o 
   2   0  12       42.53       48.81      1.31 o 
   3   0  12        1.22        2.20      0.52 o 
  -4   1  12       11.24       14.19      0.50 o 
  -3   1  12        0.47        0.93      0.22 o 
  -2   1  12       10.76       12.34      0.45 o 
  -1   1  12       16.69       18.32      0.51 o 
   0   1  12        0.59        0.69      0.18 o 
   1   1  12        0.71        0.65      0.20 o 
   2   1  12        7.15        8.74      0.45 o 
   3   1  12        7.84        9.42      0.56 o 
  -4   2  12        5.62        7.13      0.39 o 
  -3   2  12       21.06       20.27      0.56 o 
  -2   2  12       20.39       18.65      0.52 o 
  -1   2  12       29.98       32.69      0.69 o 
   0   2  12        0.51        0.11      0.17 o 
   1   2  12        3.39        3.14      0.32 o 
   2   2  12       15.84       22.04      0.65 o 
   3   2  12        1.30        1.62      0.34 o 
  -4   3  12        4.51        5.28      0.40 o 
  -3   3  12        1.25        1.63      0.25 o 
  -2   3  12        6.96        8.36      0.39 o 
  -1   3  12       19.47       18.82      0.45 o 
   0   3  12        3.24        4.73      0.30 o 
   1   3  12        0.28        0.23      0.23 o 
   2   3  12       12.11       12.86      0.50 o 
  -4   4  12        0.02       -0.21      0.21 o 
  -3   4  12       26.02       28.48      0.67 o 
  -2   4  12        2.73        2.56      0.26 o 
  -1   4  12       10.07       12.48      0.38 o 
   0   4  12        8.19        8.00      0.35 o 
   1   4  12        0.21        0.39      0.28 o 
   2   4  12        1.81        2.89      0.41 o 
  -4   5  12        1.43        1.55      0.24 o 
  -3   5  12        4.03        4.68      0.33 o 
  -2   5  12        1.41        1.14      0.19 o 
  -1   5  12        0.72        0.86      0.18 o 
   0   5  12        7.89        8.05      0.35 o 
   1   5  12        7.55        6.41      0.49 o 
   2   5  12        0.20        0.48      0.32 o 
  -4   6  12       10.11       11.92      0.61 o 
  -3   6  12        3.64        2.88      0.36 o 
  -2   6  12        0.32        0.30      0.17 o 
  -1   6  12        0.87        1.08      0.18 o 
   0   6  12        2.92        3.56      0.33 o 
   1   6  12       10.08       11.80      0.59 o 
   2   6  12        3.91        3.78      0.45 o 
  -3   7  12        1.38        1.77      0.27 o 
  -2   7  12        6.17        5.32      0.30 o 
  -1   7  12       10.82       12.51      0.43 o 
   0   7  12        0.24        0.15      0.22 o 
   1   7  12        2.86        2.66      0.29 o 
   2   7  12        5.68        7.05      0.54 o 
  -3   8  12        7.52       10.43      0.39 o 
  -2   8  12       18.56       15.47      0.43 o 
  -1   8  12        3.74        4.53      0.35 o 
   0   8  12        6.56        6.03      0.40 o 
   1   8  12        2.80        3.45      0.33 o 
   2   8  12        0.28        1.51      0.60 o 
  -3   9  12        0.13        0.04      0.17 o 
  -2   9  12        5.99        6.33      0.32 o 
  -1   9  12        2.98        2.72      0.29 o 
   0   9  12        1.21        1.15      0.26 o 
   1   9  12       20.29       24.57      0.93 o 
  -2  10  12        0.84        0.73      0.20 o 
  -1  10  12       25.31       25.90      0.71 o 
   0  10  12        2.75        3.22      0.31 o 
   1  10  12        0.06        0.48      0.40 o 
  -1  11  12       24.84       26.34      0.73 o 
   0  11  12       22.21       25.23      0.71 o 
  -3   1  13        0.37        0.16      0.21 o 
  -2   1  13       58.33       62.50      1.13 o 
  -1   1  13       14.53       17.03      0.51 o 
   0   1  13        0.00        0.28      0.33 o 
   1   1  13        4.04        4.31      0.37 o 
   2   1  13        1.22        2.41      0.31 o 
  -3   2  13        0.09        0.06      0.22 o 
  -2   2  13        4.45        5.80      0.38 o 
  -1   2  13        9.99       11.83      0.44 o 
   0   2  13       21.97       25.08      0.90 o 
   1   2  13        0.36        0.24      0.25 o 
   2   2  13       24.80       29.60      0.97 o 
  -3   3  13        1.88        1.66      0.27 o 
  -2   3  13        0.08        0.38      0.22 o 
  -1   3  13       15.69       17.28      0.75 o 
   0   3  13        3.67        5.63      0.34 o 
   1   3  13        0.15        0.25      0.30 o 
  -3   4  13        3.41        2.64      0.29 o 
  -2   4  13        2.44        2.88      0.28 o 
  -1   4  13        1.23        1.33      0.24 o 
   0   4  13       16.11       17.80      0.51 o 
   1   4  13        0.29        0.44      0.32 o 
  -3   5  13        5.01        5.11      0.35 o 
  -2   5  13        3.82        3.06      0.29 o 
  -1   5  13       33.66       34.81      0.75 o 
   0   5  13        7.21        8.35      0.44 o 
   1   5  13        0.01        0.01      0.29 o 
  -2   6  13        2.11        2.62      0.27 o 
  -1   6  13       14.68       16.14      0.50 o 
   0   6  13        1.76        2.61      0.34 o 
   1   6  13        0.46        0.61      0.32 o 
  -2   7  13        3.96        3.56      0.26 o 
  -1   7  13       14.13       14.16      0.47 o 
   0   7  13        1.08        2.00      0.29 o 
  -2   8  13        3.49        3.97      0.51 o 
  -1   8  13        0.32        0.30      0.23 o 
   0   8  13        0.41        0.30      0.24 o 
  -2   0  14        0.88        1.19      0.37 o 
  -1   0  14       10.94        9.96      0.89 o 
   0   0  14        0.11        0.53      0.53 o 
  -2   1  14        2.07        3.27      0.37 o 
  -1   1  14        2.72        3.73      0.32 o 
   0   1  14        2.79        3.18      0.46 o 
  -2   2  14        0.38        1.24      0.26 o 
  -1   2  14        5.55        6.85      0.47 o 
   0   2  14        4.39        6.29      0.59 o 
  -1   3  14        0.55        1.15      0.31 o 
   0   3  14        2.65        4.15      0.52 o 
  -1   4  14        0.15       -0.17      0.34 o 
                                                 
